# Supplementary material for: Targeting the host factor HGS–viral membrane protein interaction in coronavirus infection
Source: J Clin Invest. 2025 Dec 16;136(5):e200225. doi: 10.1172/JCI200225 (PMC12948427; doi:10.1172/JCI200225)
Supplement: Supplemental table 1 [file jci-136-200225-s271.xlsx]

## Sheet: screen data
Gene	sgRNA	L|beta	L|p-value
Inppl1	1	2.8868	0.00035444
Krt74	1	2.7325	0.0014178
Hibch	1	2.6387	0.0021267
Car8	1	2.5607	0.0028355
Pdzd8	1	2.5123	0.0037807
Prkrir	1	2.4465	0.0049622
Hcrt	1	2.4106	0.0057892
Hmgcr	1	2.3686	0.0062618
Csnk1g3	1	2.3685	0.00638
Ramp3	1	2.313	0.0079159
Olfr873	1	2.2876	0.0083885
Agtr2	1	2.2319	0.0094518
Metap1	1	2.2	0.010633
F13a1	1	2.1935	0.011106
Tmem245	1	2.1872	0.011224
Iars2	1	2.1802	0.011342
Camk1	1	2.1732	0.011578
Copa	1	2.1718	0.011578
Olfr524	1	2.1712	0.011697
Shmt2	1	2.1492	0.012642
Mtmr4	1	2.1077	0.013705
Dusp6	1	2.101	0.014414
Hgs	1	2.0883	0.0068003
Pptc7	1	2.0705	0.015477
Sod1	1	2.0681	0.015714
Got1	1	2.0664	0.01595
Rps6ka6	1	2.0654	0.016186
Sbk1	1	2.0557	0.016659
Ppig	1	2.0469	0.017131
Sik3	1	2.0327	0.01784
Syngr2	1	2.0212	0.018077
Extl2	1	2.0176	0.018549
Lalba	2	2.0155	0.00070888
Tbck	1	2.007	0.019258
Kcnk2	1	2.0066	0.019376
Olfr876	1	1.9721	0.020676
F7	1	1.9668	0.021267
Slc16a4	1	1.9484	0.022802
Rdh10	1	1.9285	0.023511
Ak1	1	1.9248	0.023748
Scn10a	1	1.9237	0.024457
Timm44	1	1.9153	0.024693
Pak2	2	1.9125	0.0010633
Camkk1	1	1.896	0.025638
Atp4a	1	1.8938	0.026229
Fam135a	1	1.8936	0.026229
Dok1	1	1.893	0.026347
H2-M2	1	1.8912	0.026347
Klhl18	1	1.8899	0.026465
Nmnat3	1	1.887	0.026701
Ptpn23	1	1.8833	0.026819
Scarb1	1	1.8726	0.027292
Mmp19	1	1.8631	0.027647
Plod2	1	1.8588	0.027883
Cela2a	1	1.8529	0.028119
Map3k15	1	1.8415	0.029773
Ccdc50	1	1.825	0.030364
Srr	1	1.8237	0.030955
Prx	1	1.8111	0.032727
P4hb	2	1.8057	0.0020085
Fgfr4	1	1.8053	0.033554
H2-Q1	1	1.8037	0.033908
Nbeal1	1	1.7955	0.034145
Camkk2	1	1.7712	0.036862
B4galnt1	1	1.7615	0.038634
Commd10	3	1.7588	0.00035444
Izumo1	1	1.7571	0.038871
Mtr	1	1.7544	0.039107
Cd72	2	1.7465	0.0028355
Pth1r	1	1.745	0.039579
Srpk3	1	1.744	0.039816
Anks6	1	1.7243	0.04147
Epha5	1	1.718	0.041706
Ndufs1	1	1.7089	0.042651
Fyn	1	1.706	0.043124
Psap	1	1.6949	0.044423
Zyg11b	1	1.6851	0.045014
Prkcdbp	1	1.6787	0.045369
Ugt1a7c	1	1.6772	0.045605
Ppp2cb	1	1.6596	0.047732
Csnk1g2	2	1.6557	0.0042533
Syde2	1	1.6482	0.049267
Ptrh1	3	1.6477	0.00059074
Gsg2	1	1.6461	0.049622
Stk3	1	1.6352	0.050685
Mmachc	2	1.6334	0.0047259
Gm9	1	1.632	0.05104
Adra2b	1	1.629	0.051276
Rpp25l	1	1.6282	0.051394
Cdk5r1	1	1.6277	0.051749
Tub	1	1.6241	0.051985
Actn3	1	1.6238	0.052103
Aldh1a2	1	1.621	0.053048
Capn1	1	1.6175	0.053875
Kcnk3	1	1.6117	0.054702
Dyrk3	1	1.6116	0.054702
Npc1l1	1	1.6093	0.054939
Car9	1	1.6031	0.055529
Narg2	1	1.6018	0.055529
Zfp609	1	1.5946	0.055766
Ptpn13	2	1.5941	0.0055529
Hmgn5	3	1.5924	0.00094518
Unc80	1	1.5692	0.059074
Trit1	3	1.5621	0.00094518
Krtap13-1	1	1.5584	0.061437
Abl2	1	1.5566	0.061555
Gp1ba	2	1.5536	0.00638
Nim1	2	1.551	0.00638
Slc16a3	1	1.5471	0.062618
Nrcam	3	1.5462	0.00094518
Cdc42bpa	1	1.5457	0.062736
Col6a3	1	1.5424	0.063327
Csf2rb2	1	1.5411	0.0638
Vmn2r115	1	1.5409	0.063918
Gabrg3	1	1.5334	0.064509
Cbr1	1	1.5332	0.064509
Adh4	2	1.532	0.0068526
Riok1	1	1.5298	0.065217
Lpl	1	1.5224	0.066163
Pigg	2	1.5209	0.0073251
Gpx6	1	1.5183	0.06699
Ifnk	1	1.5163	0.067344
Olfr743	1	1.5136	0.067462
Ptpn7	1	1.5097	0.067817
Clec3b	1	1.5083	0.067817
Mylk2	2	1.5065	0.0076796
Pvalb	1	1.4998	0.069353
Eogt	1	1.4967	0.069943
Hk1	2	1.4938	0.0077977
Ramp2	1	1.4935	0.070298
Atp13a2	2	1.4933	0.0077977
Gm1587	1	1.4929	0.07077
Ccdc77	1	1.4895	0.071479
Tomm70a	3	1.4892	0.0014178
Csnk1e	1	1.4855	0.072188
Pip5kl1	1	1.4834	0.072661
Armc4	4	1.4821	0.00023629
Trap1a	1	1.4816	0.072779
Ckm	2	1.4807	0.0087429
Lmtk3	2	1.479	0.0087429
Mapk14	2	1.4716	0.0088611
Pikfyve	1	1.4634	0.075733
Trappc4	1	1.4606	0.076323
Myh7	1	1.458	0.076441
Rab5c	3	1.4568	0.0017722
Plod3	1	1.4563	0.077032
Olfr572	1	1.4336	0.080813
Musk	1	1.4299	0.081167
Gpr176	2	1.4269	0.01146
Olfr675	1	1.4256	0.081404
Bzw1	1	1.4255	0.081404
Padi2	4	1.4217	0.00023629
Phlda1	1	1.415	0.08353
Chrnb2	1	1.4138	0.083767
Slc7a3	1	1.407	0.084003
Nfe2l1	1	1.3997	0.085657
Ppp1r14d	1	1.3976	0.085775
Gdi1	1	1.3938	0.086838
Gabra4	1	1.3911	0.087429
Olfr920	1	1.3903	0.087665
Zfp948	1	1.3892	0.087784
Olfr1467	1	1.3836	0.088847
Slc35e1	5	1.3834	0.00023629
Gapdh	1	1.3829	0.088965
Gabrb2	2	1.3824	0.014178
Lepre1	3	1.3817	0.0023629
Atox1	1	1.3784	0.089438
Auh	1	1.3756	0.089674
Ranbp6	1	1.3741	0.090028
H2-Eb2	1	1.373	0.090974
Slc16a11	2	1.3719	0.015477
Pccb	1	1.3711	0.09121
Epx	1	1.3687	0.091919
Chka	1	1.3676	0.092037
Taar7b	1	1.3655	0.092628
Glrb	1	1.3642	0.092746
Rhox11	1	1.3607	0.093809
Acot13	1	1.3581	0.094636
Stk30	1	1.3557	0.095109
Fam159a	1	1.3542	0.095227
Fgf6	3	1.3535	0.0024811
Gjc1	1	1.3498	0.096054
Pitpna	1	1.3498	0.096054
Hist1h4m	1	1.3484	0.096408
Olfr801	1	1.3483	0.096408
Abhd6	2	1.3466	0.017013
Necab2	1	1.3452	0.097353
Ints8	1	1.3447	0.09759
Prelid2	4	1.3436	0.00059074
Acta1	1	1.3387	0.098889
Clmn	3	1.3381	0.0024811
Chst3	2	1.3378	0.017604
Cckar	1	1.3338	0.099598
Gria1	1	1.3334	0.099716
Tyr	1	1.3309	0.10007
Ces1g	1	1.3303	0.10031
Ndufs5	1	1.3267	0.10172
Arf6	1	1.3262	0.10184
Ctsg	1	1.3259	0.10184
Fkrp	4	1.3229	0.00082703
Zfp157	1	1.3227	0.10326
Epha4	2	1.3223	0.018904
Muc19	1	1.3219	0.10338
Tek	2	1.3154	0.019376
Gm4763	1	1.3144	0.10539
Inpp5f	1	1.3121	0.10598
Ptpn1	1	1.3116	0.10621
Aurkaip1	1	1.3092	0.10716
Lcn2	1	1.3037	0.10799
Ren1	1	1.296	0.10952
Adamts5	1	1.2925	0.11023
Hmmr	2	1.2923	0.021503
Saa1	2	1.2906	0.021739
Tnni1	4	1.29	0.0012996
Tubb2a	1	1.2883	0.11118
Ndufb6	1	1.2787	0.11366
Dclk2	1	1.2779	0.11378
Olfr211	2	1.2726	0.023039
Dhps	1	1.2707	0.11578
Cdkn2b	2	1.264	0.023511
Cyfip2	4	1.2625	0.0015359
Rbmxl1	3	1.2615	0.0047259
Mmgt1	2	1.2601	0.02422
Wdr20b	1	1.2566	0.11779
Pdc	2	1.2555	0.025047
Cdc7	1	1.2552	0.1185
Ngrn	1	1.254	0.11886
Lcn3	1	1.2532	0.11921
Srp14	2	1.2529	0.025047
Olfr411	1	1.2529	0.11945
Map7	4	1.2521	0.0015359
Krt34	4	1.2507	0.0015359
Cyp2c50	1	1.2485	0.12004
Rdh13	1	1.2442	0.12098
Smim8	2	1.2437	0.026347
Hebp2	4	1.2387	0.0016541
Ptplb	1	1.2386	0.12311
Sirt3	1	1.2358	0.12394
Cd8a	1	1.2356	0.12394
Siglec1	1	1.2345	0.12417
Ssr1	1	1.2344	0.12429
Olfr96	3	1.2339	0.0053166
Olfr159	1	1.2338	0.12476
Ccbl1	1	1.2284	0.12595
Slc16a8	2	1.228	0.02741
Gprc5a	1	1.2262	0.12642
Nog	4	1.2233	0.0020085
Tmem170	2	1.2215	0.028119
Ly96	1	1.2199	0.12795
Lrrtm1	2	1.2187	0.028237
Dmrtc1c2	1	1.2179	0.12925
Oxld1	2	1.2122	0.028946
Fam50b	1	1.212	0.13079
Retn	1	1.2106	0.13126
Apobr	1	1.2092	0.13209
Med1	1	1.2067	0.13292
Gnaq	1	1.2064	0.13315
Jak1	2	1.2037	0.029773
Prdx2	1	1.2023	0.13492
Maob	1	1.1987	0.13658
Stau2	1	1.1947	0.13788
Phospho1	1	1.1919	0.13882
Spin4	2	1.1907	0.031309
Atpaf1	4	1.1903	0.0024811
Arhgap32	3	1.1903	0.0068526
Allc	1	1.1883	0.13965
Olfr575	1	1.1861	0.14024
Pitpnm3	2	1.1855	0.031782
Tepp	1	1.1841	0.14119
Cyth2	2	1.182	0.032491
Cdh23	2	1.1787	0.032727
Hagh	1	1.1761	0.14308
Col13a1	1	1.1751	0.14343
Gimap7	1	1.1731	0.14402
C230081A13Rik	1	1.1728	0.14402
Slc1a4	1	1.172	0.14426
Ndufb10	1	1.1702	0.14473
Avpr2	1	1.1662	0.14568
Nars2	1	1.1652	0.14627
Trpd52l3	1	1.1638	0.14698
Rapgef2	3	1.1587	0.0086248
Stoml3	1	1.1567	0.14922
Samt2	1	1.155	0.14957
Slc17a6	4	1.1545	0.0034263
Gm4981	1	1.154	0.14981
Gla	1	1.1532	0.14981
CN725425	1	1.153	0.14993
Tbl1xr1	5	1.1516	0.0014178
Shisa5	7	1.1482	0.00011815
Pmm2	2	1.1476	0.036862
Eef2k	1	1.1445	0.15135
Shpk	1	1.1426	0.15147
Phospho2	1	1.1425	0.15158
Btbd6	1	1.1411	0.15182
Acsl4	1	1.14	0.15217
Npr1	1	1.1389	0.15217
Aldh9a1	1	1.138	0.15253
Exoc3l	1	1.1374	0.15288
Zfp35	1	1.1363	0.15395
Actr1b	5	1.133	0.0015359
Rab11fip3	3	1.1311	0.010988
Rps7	1	1.1277	0.15619
Tas2r140	2	1.1255	0.040525
Etnk1	2	1.1228	0.040997
Cdkl4	1	1.1213	0.1582
Slc51a	1	1.1209	0.1582
Adh1	2	1.1194	0.041115
Hfe2	4	1.1191	0.004844
Sds	1	1.119	0.15867
Scyl1	2	1.1178	0.041588
Ilf3	1	1.1175	0.15891
Sfxn3	3	1.1156	0.012051
Styk1	2	1.1112	0.042888
Proser2	1	1.1106	0.16103
Alyref2	1	1.1083	0.16174
Man1c1	3	1.1076	0.012405
Tomm6	4	1.1051	0.0057892
Ccl25	1	1.103	0.16233
Slc5a1	4	1.1029	0.0059074
Edf1	3	1.0992	0.012878
Spcs1	1	1.0988	0.16304
Clu	1	1.0932	0.1647
Olfr809	1	1.0929	0.16493
Exoc2	5	1.092	0.0020085
Olfr1240	4	1.091	0.0062618
Vwa3b	1	1.091	0.16576
Slc12a2	1	1.0896	0.166
Dgkz	1	1.0889	0.16635
Smarcad1	1	1.0888	0.16647
Smco3	1	1.0884	0.16659
Gnrhr	1	1.0868	0.16694
Gm13043	1	1.085	0.16777
Igsf11	2	1.0834	0.046786
Acad9	3	1.0833	0.014414
Prkaca	3	1.0831	0.014414
Epb4.1l2	5	1.0827	0.0022448
Cdkn2c	3	1.0809	0.01465
Ppp1r10	1	1.08	0.16966
Srpk1	1	1.079	0.16966
Kif17	1	1.0783	0.17001
Tctn1	1	1.0783	0.17001
Gm7694	1	1.0781	0.17049
Pim2	1	1.0772	0.17072
Mrpl13	4	1.0752	0.0069707
Ksr2	1	1.0748	0.17131
Krtdap	1	1.0746	0.17155
Apcs	1	1.0744	0.17155
Cbx7	4	1.0742	0.0069707
Arhgdig	1	1.0739	0.17155
Nup62cl	1	1.0738	0.17167
Galm	1	1.0731	0.17202
Skp1a	1	1.0723	0.17214
Gm5077	1	1.0715	0.1725
Skint4	1	1.0705	0.17297
Lepr	2	1.0703	0.048913
Oas1g	1	1.0698	0.17344
Siglece	1	1.0694	0.17356
Fastk	1	1.0685	0.17379
Wfs1	4	1.0658	0.0073251
Pbxip1	4	1.0652	0.0073251
Slc3a1	1	1.0646	0.1758
Osgepl1	3	1.0645	0.015595
Nlk	1	1.061	0.17758
Themis	1	1.0606	0.17793
Olfr177	1	1.0598	0.17793
Tab1	1	1.0587	0.17817
Zdhhc4	2	1.0579	0.050922
A830080D01Rik	3	1.0561	0.016659
Slc31a1	3	1.0559	0.016659
Spock3	1	1.0557	0.17888
Cript	4	1.0548	0.0079159
Rpusd2	4	1.0546	0.0079159
Gpr107	4	1.0544	0.0079159
Rxrb	2	1.0541	0.051749
Tas2r137	3	1.0539	0.016777
C8a	3	1.0536	0.016777
Dctn5	1	1.0528	0.17982
Olfr1132	1	1.0521	0.17982
Nsun7	1	1.0517	0.18017
Mmp3	1	1.0506	0.18041
Ltf	1	1.0505	0.18053
Triobp	3	1.0488	0.017131
Nt5m	2	1.0455	0.052339
Cxcl10	2	1.043	0.052812
Sstr4	2	1.0406	0.053284
Olfr690	1	1.04	0.18301
Snx4	4	1.0385	0.0089792
Slc7a9	1	1.038	0.18384
Ppp1r16b	1	1.0374	0.18419
Tmem117	3	1.0369	0.018667
Slc22a2	1	1.0354	0.18478
Wdr44	4	1.0353	0.0090974
Cd300ld	2	1.0335	0.054112
Tnk1	1	1.0331	0.18585
Amn	1	1.0307	0.18644
Myoz2	3	1.0305	0.01914
Enpp5	2	1.0305	0.055175
Nfasc	1	1.0303	0.18667
Krtap5-3	1	1.0302	0.18679
Galnt16	1	1.0283	0.18703
Cyp2ab1	1	1.0283	0.18715
Mcmbp	1	1.0282	0.18821
Ass1	2	1.0273	0.056002
Dnah12	1	1.026	0.18892
Megf10	4	1.0258	0.0098062
Pigx	3	1.0233	0.019731
Esrrg	1	1.0217	0.18963
Angptl6	5	1.0204	0.00319
Apol7a	4	1.0201	0.010043
Rab9b	4	1.0196	0.010043
Olfr135	1	1.0192	0.19093
Tmem70	4	1.0173	0.010279
Prnp	1	1.0165	0.19175
Nudt19	4	1.0155	0.010515
Dock10	3	1.0152	0.020912
Ccnb1	1	1.0147	0.19282
Pura	1	1.0139	0.19305
Trpm2	3	1.012	0.021267
Slc25a4	2	1.0117	0.060137
Slc16a10	1	1.0117	0.19388
Ms4a10	1	1.0116	0.19388
Agtpbp1	1	1.0109	0.19412
Bcar3	5	1.0097	0.0035444
Fam172a	4	1.0087	0.010751
Znrd1as	1	1.0085	0.1953
St3gal3	3	1.0078	0.021975
Slc1a1	1	1.0055	0.19612
Kansl1	1	1.0045	0.19636
Cntnap3	2	1.0017	0.063209
Itgae	2	1.0013	0.063209
Dph5	2	1.0011	0.063327
Mrps12	5	1.0005	0.0037807
Ddr1	2	1.0002	0.063445
Klhdc1	1	1.0002	0.19813
Lsamp	2	0.99881	0.06439
Caprin2	3	0.99701	0.023275
Defb33	1	0.99544	0.19967
Aadacl2	1	0.99543	0.19967
Pex11b	3	0.9937	0.023984
Dlat	2	0.99339	0.065336
Tmprss15	2	0.99271	0.065572
Rpl23a	1	0.99104	0.20191
Hs3st6	2	0.9895	0.066517
Ms4a13	1	0.98913	0.20215
Nup88	4	0.98879	0.011933
Pink1	2	0.98852	0.066871
Cnr2	2	0.98746	0.06699
Pram1	5	0.98652	0.0044896
Cd22	2	0.9861	0.06758
Ppp1r15b	1	0.98428	0.20392
Itga3	4	0.98393	0.012169
Ror1	1	0.98363	0.20404
Olfr1051	1	0.98314	0.20428
Vsig2	5	0.98231	0.0044896
Rdh8	1	0.98174	0.2044
Ltc4s	2	0.98132	0.069234
Nmnat1	2	0.98039	0.069353
Akr1b8	1	0.97994	0.20558
Slc26a4	2	0.97589	0.071007
Olfr772	1	0.97467	0.20747
Mmp17	1	0.97383	0.20818
Mfsd5	3	0.97357	0.027292
Lrrk1	1	0.97196	0.20888
Cxcl3	5	0.96771	0.0047259
Cep89	4	0.96672	0.013114
Itgb6	4	0.96561	0.013233
Nol7	3	0.96513	0.028592
Ndfip2	3	0.96512	0.028592
Cyp4f15	3	0.96494	0.028592
Tmie	1	0.96394	0.21113
Rpusd3	5	0.9636	0.0047259
Rpl30	3	0.96354	0.028828
Dner	5	0.96254	0.004844
Sc4mol	5	0.96063	0.004844
Tlr5	3	0.95722	0.029655
Mbd3	4	0.95546	0.013469
Pcdhb7	1	0.95309	0.21538
Prelid1	4	0.95293	0.013705
Sybu	3	0.9529	0.0306
Serpinb3d	1	0.95285	0.21538
AY074887	2	0.95238	0.076678
BC005764	2	0.95225	0.076678
Sema6a	3	0.9517	0.030718
Amy1	2	0.95115	0.077032
Lingo1	2	0.9504	0.077268
Sdhaf2	4	0.94926	0.013941
Actrt3	4	0.9484	0.01406
Smurf2	1	0.94675	0.21822
Hsh2d	5	0.94654	0.0055529
Tmem260	3	0.94621	0.031545
Rnaset2a	3	0.94577	0.031782
Ccdc43	1	0.94363	0.21916
Zdhhc7	2	0.94256	0.079277
Hap1	3	0.94186	0.032018
Kcna6	2	0.94123	0.079631
Amph	3	0.94117	0.032018
Ghdc	4	0.9406	0.014768
Mccc2	1	0.94026	0.22141
Dnajc16	1	0.94026	0.22153
Cd83	3	0.93872	0.032609
Kcnv1	1	0.93796	0.22271
Tmem101	3	0.93746	0.032727
Mast2	1	0.93736	0.22294
Grk4	1	0.93692	0.22306
Crot	2	0.93687	0.081049
Gm5640	1	0.93674	0.22318
Nek8	1	0.9366	0.2233
Nek6	1	0.93622	0.22353
Kcnj8	1	0.93293	0.22472
Slc25a19	4	0.93244	0.015714
Nipal2	3	0.93224	0.033436
Sik2	1	0.93185	0.22495
Ttk	1	0.93141	0.22507
Lrfn4	4	0.9309	0.01595
Tmem50b	4	0.93049	0.016068
Rps16	1	0.93045	0.22531
Tuba1b	1	0.93019	0.22543
Olfr1156	2	0.92989	0.08353
Dgat1	2	0.92818	0.083885
Tmem41a	4	0.92755	0.016422
Trmt2b	4	0.92535	0.016659
Cd46	2	0.92525	0.08483
Ulk3	1	0.92456	0.22779
Iqcj	1	0.92297	0.22826
Atxn2	2	0.92274	0.085775
Ppcdc	1	0.92198	0.22873
Cnih4	5	0.92063	0.0069707
Cacnb2	2	0.91987	0.086484
Fam178b	1	0.91916	0.22909
Tmem208	1	0.91911	0.22921
Olfr444	1	0.91882	0.22944
A630076J17Rik	1	0.91838	0.22944
Rpl7a	4	0.91777	0.01725
Alg10b	2	0.91572	0.087547
Gss	1	0.91454	0.23062
Coro1b	4	0.91419	0.017486
Rnf138rt1	1	0.91148	0.23204
Csl	1	0.91126	0.23228
Actr2	1	0.91052	0.23263
Prkaa2	1	0.91046	0.23299
Hcn1	1	0.90985	0.23334
Mtmr9	3	0.90888	0.037571
Dmp1	1	0.90879	0.23346
Rpp25	4	0.90727	0.017958
Svep1	3	0.90658	0.038162
Cnga3	2	0.90619	0.090028
Arhgef26	1	0.90271	0.23724
Slc1a2	1	0.90212	0.23748
Adck5	2	0.90068	0.091919
Dpy19l1	3	0.89967	0.038871
Casd1	2	0.89848	0.092628
Saysd1	3	0.89843	0.038871
Adrbk2	1	0.89812	0.23842
Vmn1r41	1	0.89811	0.23854
Tmem150a	4	0.89805	0.018195
Krtap19-5	1	0.89754	0.23866
Ak9	1	0.89734	0.23878
Slc29a4	2	0.89554	0.094282
Sftpc	3	0.89461	0.039461
Epn1	1	0.89415	0.24031
Mfsd2a	4	0.89267	0.018904
BC056474	3	0.8913	0.039934
Fat4	2	0.88985	0.095345
Ccl28	1	0.88904	0.24256
Vmn1r237	2	0.88859	0.095699
Rxfp2	3	0.8882	0.040288
Eif2ak3	1	0.88718	0.24303
Nid1	1	0.88477	0.24433
Alkbh6	1	0.88335	0.2448
Plxdc2	2	0.88312	0.097353
Slc3a2	2	0.88223	0.097472
Olfr390	1	0.88167	0.24551
Ephb6	1	0.88091	0.24575
St7	3	0.88043	0.041352
Adap2	4	0.87957	0.020321
Chuk	2	0.87951	0.099008
Akap8	1	0.87852	0.24716
Slc37a3	3	0.87829	0.041588
Cyp2d9	1	0.87497	0.24787
Chst2	3	0.87337	0.042415
Slc6a1	1	0.87292	0.24882
Acot10	1	0.87261	0.24894
Itga11	2	0.87235	0.10243
Ints2	1	0.87036	0.24929
Lrrc8d	3	0.8703	0.043124
Abhd10	4	0.86967	0.021503
Slc6a18	1	0.86949	0.24953
Slmo1	4	0.86929	0.021503
Slc9a7	3	0.86887	0.043951
Ppan	4	0.86879	0.021503
Phyh	1	0.86741	0.25142
Cdkal1	4	0.86405	0.021739
Gba	2	0.86323	0.1048
Apol7b	2	0.86289	0.10503
Cpt2	1	0.86189	0.25354
Dhtkd1	4	0.86186	0.021975
Syt15	4	0.86136	0.021975
Slc24a1	2	0.86073	0.10598
Pdss1	4	0.85967	0.022212
Bscl2	1	0.85945	0.25449
Ccdc3	2	0.85906	0.10633
Rps6kb2	1	0.85906	0.25449
Tmem220	4	0.85748	0.022448
Stk38l	2	0.85729	0.10692
Ipo13	3	0.85712	0.045132
Ndufa5	2	0.85673	0.10704
Ptgfrn	5	0.85512	0.012287
Sema4f	4	0.85472	0.023275
Ppp2ca	2	0.85423	0.10775
Etfdh	1	0.85392	0.2578
Ydjc	1	0.85339	0.25839
Nupl2	4	0.85275	0.023984
Tcp11	1	0.85165	0.25957
Mrp63	4	0.8516	0.024102
Adam33	1	0.85085	0.26016
Cep44	1	0.85081	0.26028
Synj2bp	2	0.85046	0.10988
Slc39a10	3	0.8503	0.046314
Rdh12	1	0.84985	0.26087
Aldh3b1	2	0.84927	0.10988
Pex13	4	0.84913	0.024929
Olfr924	2	0.84889	0.11
Vmn1r12	1	0.8482	0.26193
Glyatl3	3	0.84755	0.047141
Lynx1	2	0.84683	0.1107
Bst1	1	0.84597	0.26335
Aaas	5	0.84448	0.013114
Tmem198	1	0.84399	0.26382
Chchd7	5	0.84397	0.013114
Mlph	4	0.84391	0.025165
Acan	1	0.84323	0.2643
Chrna1	1	0.84276	0.26477
Svs3b	1	0.84231	0.26489
Ddx1	4	0.84218	0.025284
Pcif1	1	0.8421	0.26489
Fam78a	1	0.84113	0.2656
Cdkn2d	2	0.84012	0.11389
Slc25a22	1	0.83984	0.26583
Spg11	2	0.83975	0.11389
Mcu	5	0.83887	0.013587
Clcnka	1	0.83878	0.26642
Adarb2	2	0.83851	0.11472
Chtf18	4	0.83768	0.025992
Lsm12	1	0.83731	0.26713
Ngb	1	0.83598	0.26784
Syn3	4	0.8357	0.026701
Serpina10	2	0.83491	0.11602
Timm17b	4	0.8337	0.027292
Baalc	4	0.833	0.02741
Zfyve1	4	0.83253	0.02741
Tmtc4	2	0.83171	0.11685
Ppox	3	0.83114	0.05163
Ebag9	4	0.8304	0.027883
Clrn2	3	0.83008	0.051985
Olfr734	2	0.83001	0.11732
Hdhd2	3	0.8272	0.05293
Gcom1	1	0.82684	0.27221
Eci1	3	0.82642	0.053403
H2-T23	3	0.8245	0.053521
Slc23a1	1	0.82413	0.27351
Mmp27	1	0.82366	0.27375
Krt86	2	0.82329	0.11992
Syne2	5	0.82304	0.015005
Neurl3	1	0.82292	0.27481
Mrpl43	3	0.82291	0.054466
Ptprr	1	0.82161	0.27528
Srp9	1	0.82124	0.27576
Tsga10	2	0.82104	0.1211
Jakmip2	4	0.82069	0.029537
Galnt11	8	0.81909	0.0022448
AI467606	3	0.81852	0.055529
Itga4	1	0.81696	0.27824
Adam3	1	0.81671	0.27836
Atp7b	4	0.81659	0.030364
Pon1	1	0.81659	0.27836
Mrpl1	4	0.81646	0.030364
Coa6	5	0.81563	0.015595
C6	4	0.815	0.030718
Ahnak2	1	0.81485	0.27954
Fam117a	1	0.81364	0.28036
Myom1	3	0.81344	0.056829
Dhh	1	0.81165	0.28095
Pi4k2b	1	0.81155	0.28119
Negr1	3	0.8112	0.05742
Gdpd2	4	0.81097	0.031191
Aloxe3	1	0.81065	0.28178
Olfr1250	1	0.81065	0.28178
R3hcc1	1	0.81032	0.28214
Olfr308	3	0.8103	0.057774
Tpst1	5	0.80879	0.016541
Clec12a	4	0.80839	0.032018
Olfr202	1	0.80833	0.28284
Agtr1b	1	0.8081	0.28296
Zfyve20	5	0.80754	0.016541
Mcam	2	0.80556	0.12748
B3gnt2	3	0.80532	0.058719
Crybb3	1	0.80522	0.28497
Krt16	4	0.80461	0.032372
Ammecr1l	2	0.80432	0.12784
Elmod1	5	0.80398	0.01725
Sec61a2	3	0.80316	0.05931
Rpl19	1	0.80231	0.28639
Ccdc134	1	0.8016	0.28698
Htr3a	2	0.80095	0.12937
Map2k6	1	0.80057	0.28745
Qtrtd1	4	0.79995	0.032845
Nudt5	4	0.79966	0.032845
Npffr2	4	0.7984	0.032963
Prrt1	4	0.79795	0.032963
Olfr55	2	0.79788	0.13032
Dazap1	4	0.79708	0.033436
Olfr993	4	0.797	0.033436
Rab21	5	0.79636	0.018431
Snrnp200	1	0.79622	0.29076
Rap1gap2	4	0.79606	0.033554
Dgkh	2	0.79551	0.13103
Adc	2	0.79509	0.13126
Mtfp1	5	0.79502	0.018549
Mtg1	4	0.79402	0.033908
Mrps17	5	0.79392	0.018785
Wdr19	4	0.79338	0.033908
Kprp	1	0.79269	0.29277
Fam173b	4	0.79224	0.034381
Akt2	1	0.79202	0.29289
D5Ertd577e	1	0.79169	0.29324
Olfr975	1	0.79149	0.2936
Tmem216	3	0.79113	0.062027
Kmo	4	0.78973	0.035326
Sema3b	4	0.78827	0.035681
Tjp2	5	0.78824	0.019376
Sptbn1	2	0.78771	0.13362
Kcnj15	3	0.78756	0.063445
Pilrb2	1	0.78732	0.29572
Atrn	1	0.78688	0.2962
Prkce	2	0.78554	0.13469
Mat2b	5	0.78519	0.019731
Clec4e	2	0.78506	0.13528
Triml1	1	0.78467	0.2975
Sgpl1	3	0.78461	0.064509
Kynu	3	0.78414	0.064509
Csgalnact1	5	0.78393	0.019731
Acbd6	5	0.78354	0.019731
Cept1	1	0.78306	0.29797
Ugt2b37	3	0.78292	0.065099
Lcmt1	1	0.78274	0.29797
Gosr2	4	0.78266	0.037571
Rars	4	0.78259	0.037571
Zcchc12	1	0.78249	0.2982
Cylc1	4	0.78239	0.037571
Tmc5	2	0.78121	0.13729
Nrf1	3	0.78058	0.065926
Cyp27a1	4	0.78009	0.03828
Grm8	2	0.77929	0.13847
Orai1	3	0.77852	0.066163
Rpl14	2	0.7773	0.1393
Ptpre	1	0.77609	0.30128
Slc5a11	1	0.776	0.30139
Tmem140	2	0.77597	0.13953
Arf4	2	0.77583	0.13953
Arrb1	3	0.77534	0.067226
Dgke	3	0.77495	0.067226
Serpinb6a	1	0.77464	0.30222
Aldh1l1	1	0.77454	0.30234
Bpifb2	3	0.77394	0.067226
Pomt1	5	0.77365	0.021148
Cd300e	3	0.77355	0.067344
Fam69a	4	0.77189	0.040052
Cyb561d2	2	0.77161	0.14107
Shisa2	2	0.77156	0.14107
Olfr1188	1	0.77121	0.3034
Ppp1r12a	1	0.77044	0.3034
Rsph3b	1	0.77019	0.30364
Ugt2b5	3	0.77002	0.068289
Slc38a8	4	0.7695	0.04017
Stx11	4	0.76916	0.04017
Ntrk2	2	0.76908	0.14237
Trib3	2	0.76865	0.14249
Slc22a27	1	0.76824	0.30435
Slc12a9	3	0.76766	0.06888
Tspan1	1	0.7675	0.30458
Krt12	1	0.76655	0.30541
Cyp39a1	5	0.76571	0.02233
Cd248	2	0.7652	0.14402
Pde6b	2	0.76516	0.14402
Pmp2	3	0.76512	0.069589
Nit2	5	0.76505	0.02233
Atp4b	2	0.76417	0.14497
Slc25a10	2	0.76356	0.14532
Atp5c1	1	0.76271	0.30695
Gpr97	2	0.76203	0.14544
Hsdl2	5	0.76191	0.022684
Sarm1	2	0.76191	0.14544
Polr2l	1	0.76086	0.3073
Hrsp12	1	0.76013	0.30789
Smim22	1	0.76004	0.30813
Taar6	2	0.75842	0.14674
Ackr4	1	0.75743	0.3099
D3Bwg0562e	4	0.75717	0.041824
Wdr59	1	0.75599	0.31073
Rundc1	1	0.75538	0.3112
Gm7534	1	0.7551	0.31144
Scoc	1	0.75466	0.31191
Olfr205	2	0.75446	0.14828
Kcna10	3	0.75239	0.07207
Psapl1	1	0.75179	0.31297
Ift74	4	0.75166	0.042769
Ttll3	4	0.7516	0.042769
Sry	2	0.75133	0.14957
Sptb	5	0.75099	0.025047
Mospd3	1	0.75064	0.31333
Tssk2	1	0.7497	0.31345
Stim2	3	0.74903	0.073251
Slc6a9	2	0.74837	0.15111
Mfsd1	4	0.74783	0.043715
Cog8	3	0.74623	0.074315
Cox8a	2	0.74607	0.15158
Rhot1	4	0.74584	0.044305
Olfr1131	1	0.74584	0.31534
Skor1	1	0.74568	0.31581
Ccdc141	2	0.74561	0.15194
Mrps21	2	0.7454	0.15194
Tnfrsf14	1	0.74539	0.31604
Cdon	3	0.74516	0.074669
Prrt4	1	0.74456	0.3164
Spryd4	5	0.74436	0.026111
Tmem28	1	0.74427	0.3164
Brd8	4	0.74397	0.044542
Rpl18	3	0.74318	0.075614
Wls	4	0.74228	0.044896
Slc15a1	3	0.74168	0.075969
Gm10767	2	0.7414	0.15347
Olfr1359	1	0.74073	0.31734
Abhd11	5	0.73999	0.026701
Ntn4	3	0.73988	0.076205
Arl15	4	0.73874	0.045723
Ncald	7	0.73794	0.0093336
Gna15	1	0.73641	0.31994
Tatdn1	1	0.73588	0.32018
Chmp2b	4	0.73586	0.046314
POU6F1	1	0.73498	0.32077
Tmem161a	4	0.73495	0.046668
Sema4c	2	0.7349	0.15714
Lce1i	1	0.73468	0.32101
Car2	2	0.73466	0.15714
Slc25a16	3	0.73441	0.077859
Ccl8	1	0.73414	0.32136
C030046E11Rik	4	0.73409	0.047023
Nvl	4	0.73376	0.047023
Ppp2r2b	2	0.73373	0.15773
Slc38a2	2	0.73373	0.15773
Vps28	3	0.73361	0.078214
Kat8	5	0.73335	0.027647
Mrps23	3	0.73319	0.078214
Coro7	1	0.73211	0.32207
Ms4a3	2	0.73201	0.15796
Olfr745	2	0.73197	0.15796
Sh3gl3	5	0.7316	0.028474
Slc15a5	1	0.73115	0.32219
Olfr1412	1	0.73115	0.32231
Kif12	5	0.73104	0.02871
Pcdh19	2	0.73104	0.15832
Stab2	3	0.7301	0.079041
Fam19a2	4	0.73006	0.048559
Pla2g12b	4	0.72971	0.048677
Gypc	4	0.72804	0.049031
Tiam2	5	0.72765	0.029419
Crym	3	0.72714	0.080695
Slc9a9	3	0.72707	0.080695
Prokr2	1	0.72686	0.32561
Ppp1r14a	1	0.7266	0.32573
Acap1	3	0.72634	0.080695
Gm8765	1	0.72608	0.32573
Lace1	5	0.72579	0.029891
Jam3	2	0.72579	0.16021
Dusp11	1	0.72489	0.32632
Olfr569	2	0.72474	0.16068
Cacng5	2	0.72434	0.16092
Tmco1	2	0.7242	0.16092
Mrpl40	4	0.72375	0.050922
Slc24a4	3	0.72359	0.081994
Oscp1	1	0.72301	0.32739
Ccdc38	2	0.72268	0.16139
Trat1	2	0.72266	0.16139
Csnk1a1	3	0.72265	0.082585
Rasef	5	0.72261	0.0306
Sgpp1	1	0.72261	0.32774
Vmn2r1	1	0.72252	0.32774
Trib2	2	0.72136	0.16233
Hcn2	1	0.72108	0.32869
Ccndbp1	1	0.72041	0.32892
Chd6	2	0.72034	0.16316
Prl	5	0.72013	0.030836
Zdhhc1	2	0.72	0.1634
Itm2b	7	0.71874	0.010751
Ttc37	5	0.71811	0.031309
Fam163b	2	0.71791	0.16422
Ticam2	1	0.71711	0.3314
Slc26a7	2	0.71681	0.16458
Jmjd7	8	0.71625	0.0059074
Fam174a	1	0.71555	0.33235
Rhbdf1	2	0.71521	0.16541
Vps4b	1	0.71489	0.33259
Defb22	1	0.71412	0.33318
Pde4d	1	0.7141	0.33329
Coq10b	4	0.7136	0.053521
Arid4b	4	0.71211	0.053639
Rpl26	1	0.71206	0.33495
Cnep1r1	2	0.71194	0.16647
P4ha1	1	0.71176	0.3353
Megf11	2	0.71126	0.16659
Tmem233	4	0.71119	0.053639
Cacna2d1	1	0.71113	0.33589
Hoxb9	3	0.71103	0.087193
Lmbr1	4	0.7108	0.053639
Arf5	4	0.71048	0.053639
Vmn1r184	1	0.71	0.33672
Xpo1	4	0.70991	0.053757
Fmnl3	4	0.70923	0.053875
Relt	1	0.7092	0.33767
Pacs1	3	0.70914	0.088492
BC147527	1	0.70882	0.33778
Plekha4	1	0.70849	0.3379
Tmc7	2	0.70824	0.16824
Commd1	1	0.70823	0.33826
Ctla4	1	0.70796	0.33861
Rap1gap	9	0.70711	0.0047259
Olfr11	4	0.7071	0.054348
Ins2	3	0.70636	0.089792
Tmem238	3	0.70547	0.090028
Prr7	2	0.70514	0.17013
Mapk8	1	0.70391	0.34062
Rab5b	4	0.7039	0.055057
Cox7a1	1	0.703	0.34133
Efnb2	2	0.70278	0.17096
Rab27b	7	0.70217	0.012996
Syt1	5	0.70188	0.033672
Slc4a7	1	0.70157	0.34239
Nipsnap1	8	0.70113	0.0064981
Eif4g3	2	0.7002	0.17261
Hs3st4	1	0.69956	0.3444
Pif1	4	0.69883	0.056829
Gpr112	1	0.69862	0.34499
Fam65b	7	0.6982	0.013705
Clec4a4	2	0.69819	0.17403
Apopt1	3	0.69803	0.0931
Lingo4	3	0.69788	0.0931
Slc10a1	3	0.69728	0.093218
Olfr285	2	0.69722	0.17415
Ifi204	1	0.69721	0.3457
Scube2	5	0.69701	0.03509
AA467197	2	0.69673	0.17474
Msra	1	0.69628	0.34653
C3	1	0.69615	0.34664
Bms1	4	0.69614	0.05742
Zfp692	2	0.69551	0.17569
Krtap1-5	1	0.6937	0.34865
Ano2	1	0.69359	0.34877
Rabep2	4	0.69338	0.058483
Wfdc11	1	0.69304	0.3496
Isg20	2	0.6926	0.17734
Pabpc4	3	0.69215	0.095227
Rdh5	1	0.69148	0.3509
Trav13n-3	1	0.69013	0.35149
Gnb3	3	0.68942	0.096408
Acsm3	4	0.68928	0.059901
Kif5a	5	0.68884	0.036389
Ttyh2	2	0.68748	0.18029
Rabl2	2	0.68695	0.18053
Unc5c	4	0.68627	0.060846
Gulp1	4	0.68621	0.060846
Heatr5a	2	0.68591	0.18077
Cdh5	1	0.6858	0.35397
Olfr1206	4	0.68579	0.060964
Tram2	4	0.68572	0.060964
Stk35	1	0.68543	0.35432
Trmu	4	0.68404	0.061909
Ccdc157	1	0.68391	0.35503
Armcx3	5	0.68351	0.037335
Gpr160	4	0.6831	0.062027
Alg11	4	0.68259	0.062146
Hsd3b5	1	0.68175	0.35645
Odf4	2	0.68092	0.18336
Dusp27	1	0.68071	0.35657
Kif19a	5	0.68068	0.03828
Dpy19l2	4	0.68044	0.062854
Cnih3	1	0.68041	0.35692
Zfp119b	1	0.68041	0.35692
Pld5	3	0.67975	0.10007
Mccc1	1	0.67963	0.35728
Tex2	1	0.67945	0.3574
Rpap2	2	0.67784	0.18455
Gprc5c	3	0.67759	0.10137
Marco	4	0.67709	0.064627
Ephx2	1	0.67676	0.35881
Uros	8	0.6763	0.0077977
Ncoa7	5	0.67624	0.039816
Rab20	3	0.67623	0.10149
Sdr39u1	5	0.67538	0.040052
Vamp3	5	0.67327	0.040879
Creb3l3	5	0.67286	0.040997
Ppp1r18	5	0.67244	0.040997
Slc8b1	1	0.67232	0.36165
Gpr141	4	0.67202	0.06569
Gal3st4	2	0.67182	0.1875
Rhbdl1	1	0.67063	0.36236
Pkp3	4	0.67018	0.06699
Gramd4	4	0.66936	0.067226
Btn1a1	1	0.66866	0.36354
Olfr403	2	0.66821	0.18939
Myh15	3	0.6678	0.1035
Olfr1295	1	0.66776	0.36389
Plgrkt	4	0.66761	0.067698
Rpl10l	1	0.66759	0.36413
Fahd2a	4	0.6657	0.068289
Ttll10	1	0.66449	0.36614
Zdhhc21	3	0.66428	0.10468
Arhgef16	5	0.66412	0.042533
Ltbp2	2	0.66341	0.19128
Cdk2	1	0.66333	0.36685
Tmtc1	2	0.66331	0.19128
Zdhhc12	2	0.66295	0.1914
Phgdh	1	0.66282	0.36732
Nipsnap3b	4	0.66272	0.069234
Trappc12	3	0.66213	0.10515
Uqcc1	3	0.66197	0.10527
Olfr57	4	0.66174	0.069471
Pdilt	4	0.66154	0.069471
Epb4.1l5	3	0.66127	0.10562
Tnpo3	1	0.6607	0.36897
Tcl1b4	1	0.66039	0.36897
Cyp7b1	4	0.65999	0.070652
Zscan20	4	0.65975	0.070652
Ap3m2	1	0.65933	0.36921
Pcdhb2	3	0.65926	0.10681
Kcne1l	2	0.65923	0.19376
Mrpl15	4	0.65876	0.070888
Prkcg	1	0.65802	0.37004
Tekt2	3	0.65667	0.10751
Lrrtm4	3	0.65662	0.10751
Sntb2	5	0.65651	0.044069
Tmem67	2	0.65627	0.19518
Man1a	1	0.6549	0.37394
Arvcf	7	0.65424	0.018195
Lgsn	1	0.65347	0.37441
Mtmr10	2	0.65336	0.19683
Spert	4	0.65314	0.072897
Ociad1	5	0.65304	0.045369
P2ry13	3	0.65248	0.10976
Evpl	3	0.65207	0.11
Mrpl44	4	0.65172	0.073133
Selenbp1	4	0.65145	0.073251
Olfr77	2	0.65088	0.19849
Plekha7	1	0.64999	0.37606
Mycbp	4	0.64951	0.074197
Nxpe5	1	0.64898	0.37677
Sorcs1	2	0.64784	0.19991
Kif1a	1	0.64766	0.37772
Myh13	3	0.64692	0.11295
Kpna1	4	0.64688	0.075142
Sptlc1	2	0.64685	0.20026
Rps2	8	0.64649	0.010397
Bzrap1	8	0.64631	0.010397
Rgs10	1	0.64583	0.37866
Clec5a	1	0.64566	0.37878
Mrps5	4	0.64534	0.075733
Epcam	4	0.64532	0.075733
Tm9sf3	4	0.64523	0.075851
Gde1	5	0.64489	0.047968
Serpina1e	3	0.64398	0.11496
Mrps34	3	0.64391	0.11508
Camk4	1	0.64367	0.37984
Aadac	1	0.64332	0.38008
Slc1a7	1	0.64293	0.38032
Tmem45b	2	0.64283	0.20227
Tmem63b	1	0.64189	0.38103
Tmem131	5	0.64172	0.048559
Mrpl53	3	0.64142	0.11661
Fam89a	1	0.64105	0.38173
Slc22a16	1	0.6407	0.38197
Trmt44	1	0.63946	0.38209
Fga	2	0.63935	0.20499
Tpte	1	0.63927	0.38233
Slc5a5	3	0.63837	0.11791
Idh3a	1	0.63828	0.38256
Arf2	2	0.63824	0.20605
Sulf2	3	0.63778	0.11838
Paf1	6	0.63774	0.02871
Pfn1	2	0.63728	0.20688
Trf	2	0.63714	0.20688
Xcr1	3	0.63711	0.11874
Epha3	1	0.63686	0.38303
Tas2r136	2	0.63592	0.20735
Xpr1	4	0.63578	0.079986
Plaur	1	0.63534	0.38374
P2ry2	1	0.63518	0.38374
Rab36	3	0.63485	0.12004
Fndc3b	3	0.63472	0.12016
Rab2b	5	0.63458	0.049976
Stoml1	4	0.63393	0.080931
Mcf2l	4	0.63352	0.081049
Pi16	3	0.63331	0.1211
Casq1	5	0.63318	0.050803
Cacng6	3	0.63313	0.12122
Dsp	5	0.63271	0.051276
Melk	2	0.63269	0.20888
Rsrc2	1	0.63263	0.38445
Prpsap1	3	0.63234	0.12146
Gm7120	3	0.63187	0.12181
Tmem206	3	0.63171	0.12181
Piga	2	0.63075	0.21078
Ifit2	1	0.63067	0.38587
Mrpl2	4	0.63022	0.082703
P2rx6	2	0.63022	0.21137
Zdhhc11	2	0.62972	0.21137
Olfr730	2	0.62956	0.21148
Cd101	4	0.62913	0.082821
Map2k2	1	0.62902	0.38693
Abhd12b	1	0.62881	0.38717
Tram1l1	4	0.62873	0.083058
Esrp2	5	0.62752	0.052221
Uty	1	0.62722	0.38764
Slc25a43	5	0.62676	0.052457
Mall	4	0.62585	0.084121
Icosl	2	0.62492	0.21444
Mras	4	0.62467	0.084594
Pls1	8	0.62425	0.013233
Asic3	1	0.6242	0.3893
Catsper4	3	0.6241	0.12642
Arhgef17	4	0.62407	0.085066
Mrap2	5	0.62399	0.053048
Map3k8	1	0.62389	0.38941
Uhrf1bp1l	1	0.62301	0.38977
Tex36	1	0.62296	0.38989
Rps11	4	0.62295	0.085657
Slc12a1	1	0.62284	0.39
Fam3b	4	0.62243	0.085775
Zpld1	3	0.62225	0.12724
Cys1	1	0.62196	0.39036
Tvp23a	2	0.62104	0.21739
Cox6b2	3	0.6203	0.12784
Lrat	1	0.62015	0.3906
Trhr	2	0.61971	0.21845
Gmeb1	3	0.61933	0.12784
Cadps	2	0.61863	0.21905
Lgr5	3	0.61808	0.12819
Sfmbt2	1	0.61668	0.39284
Rab19	2	0.61646	0.21975
Olfr855	1	0.61591	0.39331
Rasl11a	1	0.6156	0.39343
Dbt	4	0.61557	0.088611
Aatk	2	0.61542	0.22023
Ptges2	4	0.61519	0.088965
Crhr2	1	0.61515	0.39367
Ikbkg	3	0.61488	0.13055
Atp11b	2	0.61481	0.22094
Cd84	2	0.61479	0.22094
Zan	3	0.61476	0.13055
Chchd10	5	0.61466	0.055766
Fn3krp	2	0.61378	0.22153
Slirp	5	0.61279	0.05612
Rasl12	4	0.61259	0.089674
Arhgef15	2	0.61234	0.22176
Zswim3	1	0.61224	0.39532
Rxrg	3	0.61181	0.13233
Mical3	4	0.61179	0.090028
Pet112	3	0.61176	0.13244
Gpr179	3	0.61166	0.13244
Nos1ap	1	0.61156	0.39556
Plekhg3	5	0.61151	0.056356
Ptger3	3	0.61116	0.13256
Kcnk15	5	0.61057	0.056474
Bcl2l15	1	0.61048	0.39603
Gabrr2	1	0.61007	0.39674
Smg8	3	0.60954	0.13327
Gsdmc	3	0.60893	0.13374
Slc6a11	4	0.6082	0.091446
Cdh12	4	0.60814	0.091446
D430041D05Rik	3	0.60793	0.13398
C1rb	2	0.60765	0.22424
Cldn12	3	0.60751	0.1341
Luzp1	4	0.60703	0.091801
Clec2l	4	0.60665	0.091801
Pvrl3	4	0.60652	0.091919
Syt5	4	0.60638	0.091919
Fam211a	1	0.60627	0.40017
Ccm2l	4	0.6062	0.092037
Olfr1020	3	0.60601	0.13469
Taf15	1	0.60564	0.4004
Ypel2	1	0.60555	0.40052
Acp1	1	0.60549	0.40064
Dhx30	4	0.60451	0.092746
Krtap19-4	2	0.60413	0.22661
Cnga4	3	0.60407	0.13622
Rbbp7	3	0.60377	0.13634
Srcin1	5	0.60373	0.058956
Tshz3	3	0.60289	0.13646
Dynlt1b	4	0.60234	0.092982
Rps6ka4	1	0.60231	0.40324
Rab3a	8	0.6022	0.016659
Cyp4a31	1	0.6018	0.40347
H2-M10.2	1	0.60173	0.40359
Syngr4	2	0.60094	0.22968
Coa5	5	0.6004	0.060019
Mrpl3	3	0.59915	0.13882
Cd300a	3	0.59913	0.13882
S100a11	1	0.59892	0.40466
S100a10	3	0.59852	0.13894
Fbrs	1	0.59845	0.40501
Tmc2	1	0.59837	0.40525
Th	4	0.59803	0.094282
Olfr1437	1	0.59759	0.40548
Lyrm4	4	0.59701	0.095109
Ppic	1	0.59612	0.4069
Rasa2	4	0.59585	0.095581
Spag11b	4	0.59553	0.095699
Reg3d	1	0.59551	0.4069
Mfsd3	3	0.59546	0.1406
Lim2	1	0.59528	0.40714
Hbb-bh1	1	0.59476	0.40749
Prf1	4	0.59463	0.09629
Il18r1	4	0.59445	0.09629
Slc12a3	2	0.59389	0.2344
Htr1a	1	0.59361	0.40832
Prrg3	2	0.59332	0.235
Ywhag	3	0.59321	0.14178
Sytl5	3	0.59314	0.14178
Wdr60	1	0.59259	0.40879
Exd1	1	0.592	0.40938
St7l	3	0.5907	0.14308
Gckr	4	0.59061	0.098417
Plk1	4	0.59043	0.098417
Esyt3	4	0.59016	0.098417
Gm12794	2	0.58977	0.23724
Acadsb	1	0.58942	0.4108
Tmcc2	2	0.58941	0.23771
Hcls1	5	0.58934	0.064509
Pkib	1	0.58926	0.41103
Fzd2	4	0.5882	0.099598
Rab9	1	0.58786	0.41222
Pigz	5	0.58751	0.064863
Dpcd	1	0.58734	0.41245
Ccr3	2	0.58714	0.23913
Alg3	3	0.58604	0.14568
Asap2	5	0.58511	0.066044
Ndufaf7	3	0.58494	0.14591
Mrpl23	4	0.58479	0.10078
L2hgdh	5	0.58473	0.066163
Olfr1093	1	0.5841	0.41482
Bsdc1	2	0.58404	0.2409
Wfdc9	2	0.58402	0.2409
Pfn2	1	0.58375	0.41493
Icos	3	0.58343	0.14662
Araf	1	0.58338	0.41493
Tmem160	4	0.583	0.10161
Taar5	3	0.58277	0.14686
Olfr1494	1	0.58274	0.41517
Cdc25c	1	0.58252	0.41564
Ptpn3	3	0.58245	0.14709
Pdss2	4	0.58244	0.10184
Olfr222	3	0.58241	0.14709
Adamts17	1	0.58239	0.41576
Ybx2	5	0.58101	0.067462
Ints5	3	0.58094	0.1478
Tldc2	4	0.58064	0.10255
Slc2a12	4	0.58062	0.10255
Olfr1509	4	0.58058	0.10255
Slc26a5	5	0.58004	0.068644
Gpr113	2	0.57999	0.24338
Cwh43	4	0.57973	0.10279
Pak6	3	0.57971	0.14922
Vstm2a	5	0.5793	0.068762
Mettl18	1	0.57912	0.41765
Zmynd8	3	0.57907	0.14969
Mboat1	3	0.57812	0.15005
Acacb	1	0.57752	0.4186
Sel1l3	3	0.5773	0.1504
Utrn	3	0.57709	0.15064
Seh1l	5	0.57681	0.069589
Hsd17b14	4	0.5766	0.10373
Myo9a	3	0.57638	0.15099
Cacna1e	4	0.57589	0.10397
Ppap2b	1	0.57588	0.41931
Lhpp	1	0.57549	0.41942
Me2	1	0.57501	0.42025
Nadsyn1	1	0.57497	0.42025
Olfr220	3	0.57481	0.15206
Ddx19a	5	0.57473	0.070061
Abl1	1	0.57462	0.42049
Cdh9	4	0.5745	0.10409
Chgb	4	0.57428	0.10409
Hunk	2	0.57395	0.24657
Ugt2b1	3	0.57363	0.15312
Emc9	3	0.57328	0.15347
Csrp2	1	0.57309	0.4212
Olfr926	2	0.57308	0.24716
Usmg5	2	0.57307	0.24716
Lrrc20	1	0.57252	0.42143
Myo5a	5	0.57251	0.071125
Prkab1	2	0.57219	0.24764
Snx27	5	0.5721	0.071479
Nop16	5	0.57176	0.071597
Slc2a7	2	0.57125	0.24811
Ccdc15	1	0.57109	0.42226
Slc4a4	2	0.57089	0.2487
Ndufa11	1	0.5707	0.42226
Cuta	2	0.57069	0.2487
Olfr3	3	0.57045	0.15442
Nipal4	2	0.57024	0.24882
Tmem215	4	0.56979	0.10586
Dynlt1a	5	0.56948	0.072543
Mybph	4	0.56948	0.10586
St8sia3	4	0.56947	0.10586
Synpo	8	0.56939	0.021148
Slc39a12	3	0.56927	0.15501
Kirrel2	2	0.56898	0.24953
Zdhhc23	4	0.56893	0.10645
Nicn1	3	0.56886	0.15525
Tas2r102	1	0.56883	0.42309
Pacrg	3	0.56853	0.1556
Cd99l2	2	0.56807	0.25047
Sdha	2	0.56801	0.25047
Ap5m1	4	0.56795	0.10657
Prdx6b	1	0.56783	0.42391
Fah	1	0.56747	0.42403
Asic1	2	0.56742	0.25071
Mcm10	6	0.56699	0.045605
A630073D07Rik	1	0.56659	0.42509
Tas2r119	3	0.56658	0.15678
Mtmr1	1	0.56646	0.42521
Enpp3	3	0.56633	0.15678
Ly6g6d	7	0.5659	0.032963
Tpgs1	4	0.5658	0.10669
Yipf7	3	0.56575	0.15714
Tmem243	4	0.56526	0.10692
Dopey2	4	0.56482	0.10704
Cd6	2	0.56446	0.2526
Ptprf	2	0.56437	0.2526
Sgca	5	0.56398	0.074433
Git2	1	0.56352	0.4271
Pnpt1	4	0.56294	0.1081
Mrpl49	4	0.56223	0.10846
Flt3l	1	0.56166	0.42864
Tmed2	3	0.56164	0.15974
Mpzl3	4	0.56022	0.10976
Pak3	1	0.55975	0.42982
Ddx19b	2	0.55964	0.25603
Cryzl1	1	0.55928	0.43041
Npsr1	1	0.5591	0.43053
Hars2	3	0.55853	0.16127
Olfr934	1	0.55847	0.43088
Aste1	1	0.55835	0.43136
Cyp4f18	5	0.55794	0.077387
Olfr373	3	0.55792	0.16127
Lsmem1	2	0.55687	0.25721
Tm2d2	5	0.55678	0.078214
Dhcr7	2	0.5567	0.25744
Gad1	1	0.55582	0.43313
Il6ra	1	0.55554	0.43336
Gpr110	4	0.55486	0.11236
Sla	4	0.55431	0.11271
Agtr1a	1	0.55407	0.43443
Ly6g6c	3	0.55399	0.16363
Lrrc3	5	0.55365	0.079513
Ppp1ca	2	0.55355	0.25957
Fitm1	3	0.55346	0.16411
Clca3	4	0.55341	0.11295
Mtcp1	4	0.55274	0.11307
Agpat3	5	0.55263	0.07975
Nckap5	1	0.5524	0.43502
Gpd1	1	0.55233	0.43526
Mark1	1	0.55217	0.43549
Ror2	1	0.5519	0.43573
Phyhipl	5	0.55185	0.079986
Trappc10	5	0.55166	0.080104
Acbd5	3	0.55159	0.16517
Cercam	3	0.55157	0.16517
Uck2	2	0.55157	0.26075
Fastkd2	5	0.55137	0.080458
Wasf2	4	0.55131	0.11366
Parl	3	0.55082	0.16576
Fcrl5	1	0.55007	0.43667
As3mt	4	0.54945	0.11437
Acn9	4	0.54943	0.11437
Rdh7	4	0.54924	0.11437
Sntg2	3	0.5484	0.16718
Aldh3b2	2	0.5481	0.26276
Krt71	4	0.54796	0.11484
Nubp1	4	0.54754	0.11543
Olfr1094	1	0.54681	0.43892
Stx8	5	0.54665	0.082821
Fndc4	1	0.54606	0.43963
Lgr6	3	0.54576	0.16824
Sncb	4	0.54551	0.11661
Cox10	2	0.54549	0.2643
Cyp4f39	4	0.54548	0.11661
Txndc8	2	0.54536	0.26441
Olfr1428	5	0.54464	0.083294
Rpusd4	5	0.54409	0.083412
Olfr1045	2	0.54405	0.26536
Nudt12	4	0.54404	0.11756
Slc16a5	1	0.54287	0.44223
Olfr1193	3	0.54285	0.16942
C8b	4	0.54274	0.11803
Letm2	5	0.54272	0.084121
Olfr556	2	0.54237	0.26678
Rps15	3	0.54192	0.1699
Sprr2a2	3	0.54181	0.1699
Gm4461	3	0.54135	0.17049
Dnah7a	4	0.54118	0.11886
Clec4g	5	0.54055	0.08483
Hpn	1	0.54025	0.44341
Arrb2	5	0.54008	0.084948
Kpnb1	5	0.54008	0.084948
Myof	2	0.53986	0.26796
Rai14	5	0.53979	0.085184
l7Rn6	4	0.53957	0.11933
Rps21	4	0.53931	0.11957
Opn3	2	0.5392	0.26831
Tmed4	4	0.53909	0.1198
Olfr834	3	0.53894	0.17179
Zmynd12	3	0.53868	0.1719
Sostdc1	1	0.53855	0.44388
Fam193b	1	0.53824	0.444
Ceacam1	1	0.53818	0.44423
Pnpla2	9	0.53778	0.019849
Btaf1	5	0.53774	0.086011
Ribc2	1	0.53695	0.44494
Ergic3	4	0.53675	0.12157
Olfr147	4	0.53627	0.12169
Xkr5	2	0.53622	0.2702
Golt1b	4	0.53619	0.12181
Vwce	1	0.53594	0.44553
Nrn1	3	0.53577	0.17332
Coa4	4	0.53571	0.12205
Olfr729	1	0.53571	0.44565
Slc7a1	1	0.53544	0.44601
Mtfr2	4	0.53532	0.12216
Mknk2	1	0.53455	0.44672
Krt10	4	0.53442	0.12335
Elfn1	3	0.53411	0.17427
Oit1	3	0.53408	0.17439
Sft2d2	3	0.53394	0.17439
Rbks	1	0.53367	0.44742
Tmem53	3	0.53327	0.17486
Pcbd2	4	0.53322	0.12441
Tmem45a	3	0.53289	0.17486
Clpp	2	0.53284	0.27233
Egfr	1	0.53274	0.44802
Tas2r126	2	0.5326	0.27245
Gfra3	2	0.53248	0.27257
S100a2	1	0.53248	0.44825
Olfr1424	2	0.53235	0.27257
Sdf4	5	0.53214	0.088729
Hacl1	3	0.53191	0.17545
Ptpro	3	0.53128	0.17569
Il18	1	0.53085	0.44979
Plin4	2	0.53064	0.27375
Sync	1	0.53039	0.45014
Dnah1	4	0.52975	0.12618
Slc35a5	1	0.5296	0.4505
Fmn2	4	0.52956	0.12654
Mavs	3	0.52941	0.17698
Tuba3a	3	0.52923	0.1771
Prrg2	3	0.52906	0.1771
Serpinf2	5	0.52903	0.090028
Clrn1	3	0.52886	0.17722
Bpifa1	4	0.52874	0.12736
Kif3b	1	0.52873	0.45121
Gtpbp1	4	0.52847	0.12748
Kcnab2	1	0.52839	0.45132
Fdft1	4	0.52825	0.12748
Plekha3	5	0.52775	0.090737
Cpsf1	5	0.52771	0.090974
Gimap3	4	0.52751	0.12784
Pcdhb20	2	0.52741	0.2754
Dsg4	3	0.52738	0.17852
Pex16	2	0.52703	0.27552
Col25a1	5	0.52698	0.091446
Frmd3	3	0.52653	0.17899
Eefsec	5	0.52652	0.091801
Pigt	5	0.5263	0.091801
Palm	3	0.52613	0.17911
BC023829	3	0.52554	0.1797
Ddhd1	4	0.52549	0.12854
Mgat5b	5	0.52515	0.092509
Mr1	1	0.52508	0.45345
Dnah6	4	0.52436	0.12937
Fam134a	4	0.52414	0.12949
Vipr1	2	0.52411	0.27776
Chchd5	3	0.52387	0.18077
Srd5a3	5	0.52386	0.093573
Sepn1	4	0.52376	0.12984
Cxxc4	3	0.52376	0.18077
H2-T24	1	0.52343	0.45475
S1pr5	4	0.52325	0.1302
Gpr44	5	0.52304	0.093691
St6galnac3	1	0.52302	0.45487
Ndufb7	1	0.5228	0.45522
Col14a1	5	0.52231	0.093927
Gm9897	4	0.52198	0.13103
Mtx2	5	0.52165	0.094636
Sdk1	2	0.52153	0.27966
Rims3	4	0.52148	0.13126
Ier3ip1	4	0.52135	0.13138
Fermt3	5	0.52119	0.095345
Dynlrb2	4	0.52094	0.13162
Nav1	5	0.52083	0.095818
Inpp4b	1	0.5208	0.45605
Olfr204	1	0.5208	0.45605
Tgtp1	1	0.52007	0.45676
Atad3a	3	0.51991	0.18514
Olah	4	0.51987	0.13256
Guk1	1	0.51972	0.45711
Lphn2	3	0.51956	0.18537
Olfr985	3	0.51952	0.18537
Gfm1	3	0.51914	0.18573
Smarce1	4	0.51896	0.13303
Cnih2	1	0.51875	0.45782
Unc93a	2	0.51817	0.28225
Rprml	2	0.51772	0.28284
Eva1c	3	0.51771	0.18667
Ces2f	1	0.51769	0.45853
Arl13a	2	0.51717	0.28367
Sdcbp2	5	0.51712	0.097708
Rpl32	3	0.51677	0.18703
Tspan5	3	0.51675	0.18703
Cnksr3	2	0.51659	0.28438
Arhgef11	5	0.51653	0.097944
Kif21b	5	0.51638	0.097944
RNF8	1	0.51594	0.45995
Tmem171	3	0.51488	0.18892
Gpr183	2	0.51483	0.28568
Abcc6	1	0.5146	0.46125
Tk1	2	0.51451	0.28592
Pfkfb3	2	0.51447	0.28592
Raph1	5	0.51409	0.099126
Gpr152	2	0.5138	0.28639
Ch25h	2	0.51323	0.28733
Gm14137	5	0.51265	0.099953
Qrfp	4	0.51254	0.13681
Cacng2	2	0.51248	0.28804
Ina	4	0.51234	0.13681
Nif3l1	2	0.51208	0.28828
St3gal2	4	0.51206	0.13693
Niacr1	4	0.51189	0.13693
Sele	2	0.51148	0.28863
Cxcl13	1	0.51145	0.46302
Gpr37l1	3	0.51136	0.19081
Cmas	1	0.5113	0.46326
Dtnb	4	0.51083	0.13752
Ltk	2	0.51074	0.28887
Vps52	4	0.51061	0.13811
Chpt1	3	0.51035	0.1914
Lrrc4c	4	0.51031	0.13823
Pdlim2	7	0.51024	0.049149
Plxdc1	3	0.51015	0.19175
Olfr372	3	0.51	0.19199
Grm2	2	0.50979	0.2897
Ngly1	3	0.50978	0.19211
Slitrk4	2	0.50946	0.29005
Hspb7	1	0.50831	0.46432
Syt17	4	0.50792	0.14024
Ppbp	2	0.5078	0.29147
Efhd2	5	0.50771	0.1022
Tmeff1	3	0.5075	0.19317
Slc5a9	2	0.50747	0.29147
Rpl17	2	0.50712	0.29182
Rab11fip1	3	0.5069	0.19364
Olfr314	4	0.50673	0.14119
Mrpl50	3	0.50669	0.19364
BC018507	5	0.5066	0.10279
Ofcc1	4	0.50657	0.1413
Ccdc61	1	0.5062	0.46526
Dpy19l3	5	0.50616	0.10291
Ipo8	5	0.50588	0.10302
Pars2	2	0.50577	0.29289
Dync2h1	8	0.5053	0.035326
Rtn2	7	0.50475	0.051158
Tnnc2	1	0.50442	0.46656
Olfr1046	4	0.50425	0.14379
Islr	1	0.50407	0.46716
Cnga2	5	0.50364	0.10338
Tex9	4	0.50358	0.14414
Rhbg	5	0.50346	0.1035
Olfr1505	2	0.50331	0.29549
Rab1b	4	0.50305	0.14461
Entpd3	3	0.50299	0.1966
Nsun3	2	0.50298	0.2956
Fgd6	4	0.50291	0.14461
Ist1	3	0.50288	0.1966
H6pd	3	0.50274	0.1966
Rpl39	4	0.50239	0.1452
Chst15	2	0.50234	0.2962
Rhbdd1	5	0.50173	0.1048
Ttpa	5	0.50037	0.10539
Nrm	4	0.49945	0.14662
Slc6a2	1	0.49937	0.47046
Slfn9	1	0.49922	0.4707
Stk16	3	0.49917	0.19979
Gm4975	1	0.49909	0.47082
Tex35	2	0.49901	0.29797
Tbcel	7	0.49896	0.052457
Trappc2	1	0.49893	0.47117
Slc35g1	2	0.49875	0.29797
Cers4	3	0.49866	0.19991
P4ha2	3	0.49862	0.19991
Ryr2	4	0.49843	0.14709
Uxs1	4	0.49745	0.14757
Slc6a20a	2	0.49745	0.29962
Smtn	5	0.49708	0.10763
Ppia	3	0.49698	0.20132
Hepacam2	3	0.49618	0.20156
Amica1	3	0.49612	0.20156
Tbc1d8b	4	0.49604	0.14816
Synpr	4	0.4959	0.14828
Krt7	2	0.49587	0.30163
Olfr1425	2	0.49548	0.30175
Tmem80	4	0.49536	0.14851
Padi1	2	0.49532	0.30187
Etfa	3	0.49531	0.2018
Pdpr	1	0.49526	0.47318
Slc35b4	5	0.49428	0.10893
Tmem100	2	0.49387	0.3034
Strap	5	0.49377	0.10929
F2rl2	4	0.4937	0.14898
Tnfrsf13c	2	0.49346	0.30376
Arap3	10	0.49311	0.025402
Rab22a	4	0.49302	0.14957
Ninj1	3	0.4927	0.20392
Timm23	5	0.49255	0.10988
Paqr6	3	0.49243	0.20404
Vasp	3	0.49242	0.20404
Dnal1	2	0.49234	0.30494
B3gnt5	1	0.49196	0.47602
Cds2	4	0.49192	0.15028
Pkp2	4	0.49186	0.1504
Fam20b	5	0.49176	0.11035
Syt16	5	0.49151	0.11035
Clec9a	1	0.49109	0.47661
Dusp19	1	0.49046	0.47743
Gpr98	3	0.49036	0.20593
Olfr322	5	0.49021	0.11118
Guf1	5	0.49009	0.11129
Tdrkh	4	0.48982	0.15123
Gpx3	1	0.48971	0.47791
Tapbp	5	0.48949	0.11212
Disp1	8	0.48934	0.040761
L3mbtl1	2	0.48882	0.30707
Slc10a4	1	0.48873	0.47862
Bfsp1	5	0.48847	0.11248
Snx9	3	0.48824	0.2077
Fgfr2	1	0.48814	0.47944
Cxadr	4	0.48734	0.15371
Cdk10	1	0.48703	0.4798
Mettl25	2	0.48664	0.30825
Tpx2	1	0.48634	0.48003
Alpk1	2	0.48613	0.30825
AI317395	2	0.4857	0.30848
Rhov	4	0.48545	0.15536
Clec4n	2	0.4854	0.30884
Fam131a	1	0.48514	0.48086
Emc2	4	0.48507	0.1556
Pde6g	2	0.48491	0.30919
Lypd4	1	0.4848	0.48086
Xylt2	4	0.48402	0.15655
Coro1c	4	0.48344	0.15655
Mapk8ip2	1	0.48248	0.48299
Slc30a9	5	0.4824	0.11543
Ctps2	5	0.48185	0.11555
Spag4	4	0.48177	0.15796
Olfr1506	3	0.48161	0.21302
Mat1a	3	0.48155	0.21302
Tenm2	4	0.48146	0.15808
Slc22a15	5	0.48115	0.1159
Stxbp1	5	0.48103	0.11602
Stxbp3a	3	0.48097	0.21337
Sema6b	4	0.48064	0.15832
Imp3	4	0.48049	0.15855
Pkp1	4	0.48041	0.15855
BC030867	1	0.48019	0.48535
E230008N13Rik	1	0.47961	0.4857
Slc25a15	1	0.47951	0.48582
Zdhhc6	2	0.47937	0.31274
Slc37a2	4	0.47935	0.15891
Wipf3	4	0.47933	0.15891
Knop1	1	0.4789	0.48594
Smarcc2	3	0.47887	0.2155
Olfr557	2	0.47876	0.31309
Aadat	1	0.47872	0.48618
Cgn	3	0.47864	0.21574
Asxl2	4	0.47853	0.15903
Olfr747	3	0.47815	0.21574
Csad	2	0.47772	0.31404
Mlana	2	0.4777	0.31404
Olfr724	3	0.47769	0.21586
Cab39l	2	0.47689	0.31463
Bambi	3	0.47676	0.21656
Alox5ap	2	0.47675	0.31463
Cyb5r4	5	0.47666	0.11827
Ckmt2	2	0.47659	0.31486
Tspan14	3	0.47641	0.2168
Vrk3	1	0.47627	0.48724
Mecr	2	0.47605	0.31534
Cav3	4	0.47562	0.16033
Mzt2	5	0.47535	0.11874
Ints6	4	0.47529	0.16033
Vezt	2	0.47507	0.31581
Cfl1	1	0.47502	0.48866
Plekhh1	5	0.47446	0.11909
Them5	3	0.47417	0.21857
Thsd4	3	0.47388	0.21869
Gdpd4	1	0.47354	0.48913
Sntb1	5	0.47343	0.11957
Slc28a3	3	0.47332	0.21928
Eltd1	5	0.47329	0.11968
Kcnj6	1	0.47323	0.48948
Cp	1	0.47274	0.48984
Ccl7	3	0.47271	0.21964
Ppfia1	1	0.47227	0.48996
B3gnt9	1	0.47226	0.48996
Exoc1	3	0.47213	0.22023
Olfr166	2	0.47182	0.31853
Arhgef1	10	0.47157	0.029655
Abcc12	4	0.47125	0.16316
Kdelc1	3	0.47089	0.22176
Lcn9	3	0.47058	0.222
Orm1	2	0.47044	0.31983
Upk3b	4	0.4702	0.16422
Stk32a	1	0.47005	0.49114
Cdh26	2	0.46892	0.32065
Tmem74b	2	0.46877	0.32065
Clstn2	4	0.46849	0.16552
Col17a1	2	0.46838	0.32101
Prdx5	1	0.46808	0.49291
Tmem86b	2	0.46767	0.32172
Olfr90	2	0.46763	0.32172
Cxcl2	1	0.46738	0.49338
Shisa4	5	0.46678	0.12358
Gorasp1	4	0.46644	0.16753
Gipr	3	0.4664	0.22661
Kcns1	4	0.46617	0.16777
Krt4	5	0.46594	0.12405
Smim7	1	0.46579	0.49527
Map4k2	2	0.46574	0.32349
Pak7	2	0.46554	0.32349
Iqcg	1	0.46512	0.49586
Gpr84	2	0.46507	0.32396
Ppp1r3c	1	0.46483	0.4961
Pla2g12a	4	0.46476	0.16895
Tas2r144	2	0.46445	0.32455
Zfand1	1	0.46416	0.49646
Tmem129	4	0.46389	0.16931
Wasf1	5	0.46377	0.12488
Iba57	4	0.46365	0.16942
Cdk16	1	0.46356	0.49693
Efna5	4	0.46354	0.16966
Tmem132e	4	0.46354	0.16966
Catsperg2	3	0.46317	0.22921
Slc16a6	2	0.4629	0.32632
Insrr	2	0.46278	0.32644
Cnnm1	3	0.46267	0.22956
Olfr328	4	0.46263	0.17049
Ift27	4	0.46259	0.17049
Npvf	4	0.4625	0.17049
Fsd1	1	0.4623	0.49776
Ntrk1	2	0.46216	0.32668
Pigq	3	0.46169	0.23027
Bcap29	3	0.46111	0.23039
Taok1	1	0.46104	0.49894
Bola3	5	0.46095	0.12654
Micall2	4	0.46085	0.17167
Tgfbr3	2	0.46083	0.32727
Gramd2	3	0.46062	0.23062
Cep120	4	0.46058	0.17179
Slc25a51	4	0.46042	0.17179
Gsto2	2	0.46041	0.32739
Kcna3	4	0.46039	0.1719
Cox11	5	0.4603	0.12665
Pemt	5	0.45994	0.12713
Hnrnpd	5	0.45947	0.12736
Galnt13	4	0.45936	0.17285
Sumf1	4	0.45917	0.17285
Mybpc1	4	0.4591	0.17297
Fam20c	4	0.45872	0.1732
Dchs1	3	0.45867	0.23169
Slc22a8	1	0.45862	0.50142
Mpc1	5	0.45857	0.12795
Ptk2b	3	0.45848	0.23204
Olfr402	2	0.45847	0.32928
Orai2	3	0.4583	0.23216
Sdr9c7	7	0.45821	0.070534
Bloc1s5	3	0.45784	0.23216
Olfr16	1	0.45708	0.50248
Cyb561d1	4	0.45705	0.17427
Afmid	2	0.45703	0.32999
Cldn15	2	0.45694	0.32999
Tmem69	2	0.45674	0.33034
Rab2a	5	0.45653	0.12984
Mrpl45	4	0.45648	0.1745
Mgme1	5	0.45646	0.12984
Olfr1357	4	0.45644	0.17462
Ptpra	1	0.45625	0.50272
Slco4c1	3	0.45596	0.23358
Sft2d1	5	0.45581	0.13008
Tril	4	0.45575	0.17521
Ghitm	4	0.45565	0.17521
Pigu	1	0.45522	0.50295
Parvg	4	0.45516	0.17533
Gm5771	1	0.45471	0.50319
Tmem54	1	0.45451	0.50343
Arid4a	3	0.45448	0.23511
Lrrc26	5	0.45434	0.13103
Ociad2	5	0.45396	0.13126
Tln2	8	0.45393	0.055057
Olfr187	3	0.45354	0.23618
Rab31	3	0.45353	0.23618
Cabp7	1	0.45343	0.50425
Tmem127	3	0.45342	0.23618
Dnase2b	2	0.45315	0.33294
Cdh6	3	0.45293	0.23665
Ccr4	3	0.45251	0.237
Trpc2	1	0.45201	0.5052
Dynlt3	4	0.4519	0.17746
Trappc2l	4	0.4519	0.17746
Duox1	4	0.45178	0.17746
Shc4	1	0.45174	0.50543
P2rx2	2	0.45163	0.33436
Mapk11	1	0.45162	0.50543
Olfr1247	1	0.45124	0.50567
Mtif2	5	0.4512	0.13256
Itsn2	5	0.45116	0.13256
Ing3	3	0.45103	0.23819
Cdh8	3	0.44973	0.23937
Sox4	3	0.44948	0.23972
Iqce	4	0.44937	0.17982
Rnase4	2	0.44918	0.33719
Olfr1248	1	0.44909	0.50744
Golga7b	1	0.44908	0.50744
BC030336	1	0.44894	0.50744
Tff2	1	0.44842	0.50768
Ildr2	3	0.44829	0.24043
Rpl27	2	0.44816	0.33837
Gm21945	1	0.4478	0.50839
Atp12a	2	0.44756	0.33861
Pvrl2	2	0.44756	0.33861
Olfr669	2	0.44748	0.33861
Wdr20a	4	0.44747	0.18183
Kif21a	5	0.44729	0.13575
Hbegf	5	0.44725	0.13575
Mtrf1l	4	0.44724	0.18195
Dbn1	5	0.4471	0.13575
Spata31	5	0.44703	0.13587
Cabp2	1	0.44675	0.50945
Tbc1d1	1	0.44614	0.50992
Lrrc4	2	0.44592	0.33956
Olfr430	3	0.44588	0.24267
Drd2	1	0.4458	0.5104
Sorl1	4	0.44553	0.18325
Nlrp9a	1	0.44531	0.51063
Nxnl1	5	0.44508	0.13693
Olfr741	2	0.44503	0.34062
Kcnj14	2	0.44501	0.34074
Ccdc70	2	0.4449	0.34074
Ston2	4	0.44452	0.18419
Tmem184c	4	0.4444	0.18431
Slc22a18	7	0.44439	0.078095
Sh3bgrl	5	0.44422	0.13717
Tmem212	3	0.44404	0.24362
Olfr750	3	0.44401	0.24362
Ncr1	5	0.44395	0.13717
Cnst	3	0.4439	0.24374
Svs6	1	0.4439	0.51146
Scn5a	1	0.44387	0.5117
Kcnc3	6	0.44376	0.10291
Pten	1	0.44341	0.51181
Slc5a8	2	0.44304	0.34263
Taf1d	2	0.44278	0.34334
Sema6c	5	0.44271	0.13871
Fam57a	1	0.44261	0.51241
Enpp2	1	0.44252	0.51264
Rasgrp3	6	0.4425	0.10373
Thsd7b	1	0.44202	0.51335
Nipal1	1	0.44199	0.51359
Cylc2	5	0.44168	0.1393
Cysltr1	1	0.44159	0.51406
Sgce	4	0.4412	0.18845
Gpr111	3	0.44113	0.24575
Vmn1r49	2	0.44101	0.34546
Fgd4	5	0.4407	0.14
Shroom1	4	0.44057	0.18868
Pik3r2	1	0.44053	0.5156
Map4k3	3	0.4404	0.24598
Galnt7	4	0.4399	0.18915
Mgst2	1	0.4397	0.5163
Slc30a3	5	0.43956	0.14071
Clip4	5	0.43938	0.14071
Lrrc70	1	0.43899	0.5169
Mknk1	1	0.43885	0.51713
Yrdc	5	0.43857	0.14166
Acot3	3	0.43838	0.24811
Cbx6	1	0.43794	0.51725
Gpha2	1	0.43766	0.51749
Plp2	5	0.43734	0.14249
Mrgpra1	3	0.43729	0.24941
Olfr1157	5	0.43698	0.14272
Tmem125	4	0.4366	0.1914
Vstm4	4	0.43653	0.19152
Cped1	4	0.43647	0.19164
Tmco6	4	0.43633	0.19175
Slc22a12	4	0.43629	0.19175
Cdc42bpg	2	0.43613	0.34901
Sgcz	5	0.4353	0.1439
Cadm2	4	0.43434	0.19282
Taco1	2	0.43332	0.35113
Taar9	2	0.43328	0.35125
Gpr180	4	0.43271	0.19435
Npy4r	3	0.43263	0.25343
Ilkap	2	0.4326	0.35172
BC051628	1	0.43255	0.52068
Tpbg	3	0.43252	0.25378
Tigit	3	0.43241	0.25378
Slc7a6	2	0.43219	0.35208
Aldh8a1	4	0.43148	0.19506
Fscn2	1	0.43135	0.5215
Gja6	1	0.43135	0.5215
Olfr1391	1	0.43072	0.52257
Actrt1	4	0.43052	0.1953
Dpp4	1	0.43006	0.52328
Sptbn2	4	0.43002	0.19565
Olfr728	3	0.4296	0.25603
Slc14a2	2	0.4296	0.35409
Ncor1	3	0.42942	0.25626
Gsdmc4	3	0.42937	0.25626
Krt32	3	0.42937	0.25626
Pla2g10	4	0.42911	0.19636
Ptgr2	2	0.42911	0.35444
Gpr22	4	0.42906	0.19636
Derl2	5	0.42863	0.14839
Trem2	2	0.42825	0.35574
Slc2a10	1	0.42773	0.52469
Gm3448	1	0.42773	0.52481
Wdfy1	3	0.42738	0.2578
Olfr695	1	0.42735	0.52481
Reep6	4	0.42706	0.19742
Klhdc3	1	0.42675	0.52505
Olfr578	3	0.42628	0.25874
Kdelc2	1	0.426	0.52576
Cacfd1	2	0.42596	0.35775
Ftmt	3	0.42595	0.25898
Opn5	2	0.42583	0.35799
Rgs14	4	0.4253	0.19931
Lat	1	0.42482	0.52694
Cntln	3	0.42481	0.26075
Olfr453	4	0.42478	0.19955
Chst9	3	0.4245	0.26099
Tnpo1	5	0.42435	0.15087
Gpr68	3	0.42391	0.26122
Pvrl1	2	0.42296	0.36118
B4galt7	1	0.42276	0.52812
Paqr8	5	0.4225	0.15276
Daf2	1	0.42245	0.52836
Fuz	5	0.42232	0.15324
Dock6	5	0.42223	0.15324
Krt9	4	0.42163	0.20215
Romo1	3	0.42158	0.26347
Serac1	2	0.42118	0.36295
Spin2c	1	0.42115	0.52895
Cpsf3l	1	0.42111	0.52906
Tmem221	1	0.42089	0.52942
Asna1	1	0.42044	0.52989
Oxr1	8	0.4199	0.072188
Dennd6a	2	0.41983	0.36425
Nup205	2	0.41953	0.36472
Cmtm3	1	0.41935	0.53072
Tmod4	3	0.41919	0.26571
Chrna6	2	0.41886	0.36543
Npy5r	4	0.41852	0.20499
Prrt2	4	0.41836	0.20534
Tmem136	4	0.41811	0.20558
Samd11	1	0.41798	0.5319
Myct1	3	0.41714	0.26831
Kcnip4	3	0.41707	0.26831
Slc4a1	8	0.41661	0.074905
Porcn	5	0.41659	0.15796
Maats1	4	0.41613	0.20676
Col9a1	2	0.4159	0.36779
Gpat2	4	0.41587	0.20735
Ephx3	3	0.41559	0.26949
Pnliprp1	4	0.41531	0.2077
Tmem222	4	0.4153	0.2077
Tspan15	2	0.4152	0.36838
Krt15	2	0.41498	0.3685
Rpl36al	5	0.41451	0.16021
Olfr195	1	0.4145	0.53474
Tas2r131	1	0.41449	0.53485
Minos1	2	0.41448	0.36909
Enkd1	3	0.41352	0.27056
Fam171a1	4	0.41343	0.2103
Slc35f4	1	0.41283	0.53592
[truncated: 6,318 more rows]
