# Supplementary material for: Targeting the host factor HGS–viral membrane protein interaction in coronavirus infection
Source: J Clin Invest. 2025 Dec 16;136(5):e200225. doi: 10.1172/JCI200225 (PMC12948427; doi:10.1172/JCI200225)
Supplement: Supporting data values [file jci-136-200225-s272.xlsx]

## Sheet: Figure 1B
Genes	Enrichment Score
A330021E22Rik	-0.13464
A330070K13Rik	-0.3506
A3galt2	-0.44314
A430005L14Rik	0.084073
A430078G23Rik	-0.35145
A430105I19Rik	0.32849
A530016L24Rik	-1.3828
A530054K11Rik	-1.0631
A530099J19Rik	0.35384
A630001G21Rik	-0.48312
A630073D07Rik	0.56659
A630076J17Rik	0.91838
A630095E13Rik	-0.32548
A730017C20Rik	-0.6654
A830080D01Rik	1.0561
AA467197	0.69673
AA987161	-0.72597
Aaas	0.84448
Aadac	0.64332
Aadacl2	0.99543
Aadacl3	0.0089291
Aadat	0.47872
Aanat	-0.21046
Aar2	-0.32646
Aars	0.3353
Aars2	-0.28328
Aarsd1	-0.16959
Aasdh	-0.028495
Aass	0.32165
Aatk	0.61542
Abat	-0.75546
Abca8b	0.18035
Abcb4	0.32035
Abcb5	0.1066
Abcb6	-0.48872
Abcc10	-0.77521
Abcc12	0.47125
Abcc2	-0.4515
Abcc6	0.5146
Abcc8	-0.31382
Abcd3	-0.5534
Abce1	-1.1205
Abcf1	0.18033
Abcf2	-0.29138
Abcf3	-0.20811
Abcg1	-0.97846
Abcg4	0.18782
Abcg5	-0.42701
Abcg8	-0.21472
Abhd10	0.86967
Abhd11	0.73999
Abhd12	0.06742
Abhd12b	0.62881
Abhd16a	0.26457
Abhd16b	-0.15406
Abhd6	1.3466
Abhd8	-0.44585
Abl1	0.57462
Abl2	1.5566
Ablim1	-0.13208
Ablim3	-0.72033
Abo	-0.41753
Abr	-0.71464
Abra	-0.59452
Abt1	-0.92411
Acacb	0.57752
Acad8	0.057035
Acad9	1.0833
Acadsb	0.58942
Acan	0.84323
Acap1	0.72634
Acap3	-0.9761
Acat1	0.058718
Acbd3	0.11616
Acbd4	0.088612
Acbd5	0.55159
Acbd6	0.78354
Accs	-0.48589
Acd	-0.35771
Acer3	-0.59933
Ackr2	0.15855
Ackr4	0.75743
Acmsd	0.3948
Acn9	0.54943
Acot10	0.87261
Acot11	0.045431
Acot12	-0.53741
Acot13	1.3581
Acot3	0.43838
Acox2	0.26372
Acox3	0.34778
Acoxl	0.089478
Acp1	0.60549
Acp5	-0.40342
Acpp	-1.2403
Acrbp	-0.91999
Acsbg2	0.072438
Acsf2	0.32758
Acsl1	-1.2951
Acsl3	-0.60164
Acsl4	1.14
Acsm3	0.68928
Acsm5	-0.090179
Acss2	0.20886
Acss3	0.13328
Acta1	1.3387
Actbl2	0.24465
Actc1	0.34155
Actg2	0.071067
Actl7a	-0.12432
Actl7b	-0.012108
Actn1	-0.63341
Actn2	-0.29061
Actn3	1.6238
Actn4	-0.34948
Actr10	0.34013
Actr1b	1.133
Actr2	0.91052
Actrt1	0.43052
Actrt2	0.16554
Actrt3	0.9484
Acvr1	0.38882
Acvr1c	-0.0087156
Acvr2a	-0.23782
Acyp2	0.2812
Adad2	-0.48328
Adam1b	-1.2976
Adam3	0.81671
Adam33	0.85085
Adamts17	0.58239
Adamts5	1.2925
Adap1	-0.42707
Adap2	0.87957
Adarb1	-0.45892
Adarb2	0.83851
Adat1	-0.45152
Adc	0.79509
Adck2	-0.80941
Adck4	-0.21482
Adck5	0.90068
Adcyap1r1	-0.18617
Add2	-0.010427
Add3	-0.067139
Adh1	1.1194
Adh4	1.532
Adi1	-0.71852
Adig	0.37631
Adipoq	0.18574
Adipor1	0.30079
Adipor2	0.12238
Adk	-0.89287
Adnp	-0.9652
Adnp2	-0.66059
Ado	-0.10391
Adpgk	0.24437
Adprm	-0.22024
Adra1a	0.20448
Adra1d	-0.042641
Adra2a	-0.75641
Adra2b	1.629
Adrb1	-0.89709
Adrb2	0.39192
Adrb3	0.24187
Adrbk1	-1.0667
Adrbk2	0.89812
Adsl	0.093328
Adssl1	-0.77056
Aebp2	-0.29251
Aes	-0.72208
AF251705	-0.15177
AF529169	0.35264
Afg3l2	0.22782
Afm	-0.069976
Afmid	0.45703
Ager	0.35869
Aggf1	-0.96821
Agk	-1.038
Agmat	0.41033
Ago1	-0.14796
Ago2	-0.72092
Ago3	-0.38959
Ago4	-0.74777
Agpat3	0.55263
Agpat5	0.054166
Agpat9	0.35417
Agps	0.40217
Agr2	-0.25616
Agrn	-0.52424
Agtpbp1	1.0109
Agtr1a	0.55407
Agtr1b	0.8081
Agtr2	2.2319
Agtrap	-0.24369
Agxt2	0.10305
Ahctf1	-1.0812
Ahdc1	-0.53461
Ahi1	0.13124
Ahnak2	0.81485
Ahrr	-0.87126
AI118078	-0.34677
AI317395	0.4857
AI462493	0.10958
AI467606	0.81852
AI593442	0.031461
AI606181	-0.46247
AI747448	0.10418
AI848285	-1.1744
Aif1l	-0.29848
Aig1	0.34301
Aim2	0.030411
Aimp1	-0.20678
Aire	-0.44459
Ajap1	0.29221
Ak1	1.9248
Ak3	0.33753
Ak4	-0.37621
Ak7	0.15155
Ak8	-0.54888
Ak9	0.89734
Akap1	-0.2071
Akap11	-0.90663
Akap5	-0.3133
Akap6	0.016193
Akap8	0.87852
Akap8l	-0.019429
Akna	-0.94607
Akr1b8	0.97994
Akr1c14	-0.47703
Akr1e1	-0.95084
Akr7a5	0.050814
Akt2	0.79202
Aktip	-0.29223
Alas1	-0.72015
Aldh18a1	-0.31337
Aldh1a2	1.621
Aldh1b1	-0.06439
Aldh1l1	0.77454
Aldh3b1	0.84927
Aldh3b2	0.5481
Aldh4a1	-0.84806
Aldh8a1	0.43148
Aldh9a1	1.138
Alg1	0.18271
Alg10b	0.91572
Alg11	0.68259
Alg3	0.58604
Alg5	0.027673
Alg8	0.33906
Alg9	-0.62462
Alkbh1	-0.51235
Alkbh4	0.063059
Alkbh5	-0.25339
Alkbh6	0.88335
Alkbh7	-0.75037
Alkbh8	-0.94318
Allc	1.1883
Alox5	0.33524
Alox5ap	0.47675
Aloxe3	0.81065
Alpk1	0.48613
Alpk2	-0.83841
Alpk3	0.39889
Alx1	-0.55628
Alx3	-0.98143
Alx4	-0.47077
Alyref	-0.88384
Alyref2	1.1083
Amer3	-0.62178
Amhr2	-2.9248
Amica1	0.49612
Amigo1	-1.5099
Amigo2	0.35706
Ammecr1l	0.80432
Amn	1.0307
Amotl2	0.11058
Amph	0.94117
Amy1	0.95115
Anapc11	-0.49465
Ang6	-0.81896
Angptl4	0.19172
Angptl6	1.0204
Ankar	-0.85929
Ankef1	-0.81399
Ankfy1	0.38611
Ankhd1	-1.2344
Ankk1	-0.58709
Ankle2	0.073406
Ankra2	-0.64976
Ankrd1	-0.40376
Ankrd10	-0.42227
Ankrd11	-0.014292
Ankrd13c	0.029113
Ankrd16	-0.2029
Ankrd17	-1.5103
Ankrd22	-1.1352
Ankrd26	0.031622
Ankrd29	-0.39975
Ankrd32	-0.41372
Ankrd33	-0.81661
Ankrd33b	-0.45342
Ankrd34b	-0.76991
Ankrd35	-0.74912
Ankrd42	-0.59477
Ankrd44	-0.23459
Ankrd45	-0.44217
Ankrd46	-1.2956
Ankrd49	-0.85354
Ankrd54	-1.3853
Ankrd55	-0.66037
Ankrd6	-0.7654
Ankrd63	-0.55971
Ankrd65	-1.1896
Ankrd7	-0.6495
Anks1b	-0.80859
Anks3	-0.81903
Anks4b	-0.82976
Anks6	1.7243
Ankzf1	-0.43731
Ano1	0.059226
Ano10	0.39881
Ano2	0.69359
Ano6	0.11957
Ano7	0.39237
Ano9	-0.030171
Anp32a	-0.091503
Anp32e	-0.43115
Antxr1	0.16362
Anxa10	0.14804
Anxa3	0.028925
Anxa5	-0.75326
Aox1	0.20135
Ap1s2	0.34096
Ap2a2	0.31922
Ap3m2	0.65933
Ap3s1	0.070599
Ap4m1	0.41072
Ap5m1	0.56795
Ap5z1	-0.81179
Apcdd1	-0.082754
Apcs	1.0744
Apitd1	-0.62137
Aplp2	-0.38734
Apmap	0.089795
Apobec2	-0.95049
Apobec3	-0.91334
Apobr	1.2092
Apoe	0.38582
Apoh	0.012525
Apol6	0.38586
Apol7a	1.0201
Apol7b	0.86289
Apol7c	0.23127
Apol7e	-0.1044
Apol8	0.018277
Apold1	-0.73414
Apom	0.21055
Apoo	-0.029749
Apopt1	0.69803
Aqp12	0.11685
Aqp3	0.34977
Aqp4	-0.0043816
Aqp5	-0.44591
Aqp7	0.35739
Aqp8	-0.6736
Aqp9	0.3512
Araf	0.58338
Arap3	0.49311
Areg	-0.077503
Arf2	0.63824
Arf4	0.77583
Arf5	0.71048
Arf6	1.3262
Arfgap1	0.25562
Arfgap2	0.26992
Arfgap3	-0.62183
Arhgap1	0.15987
Arhgap10	-0.014279
Arhgap17	0.15195
Arhgap19	-0.45478
Arhgap21	-0.1295
Arhgap22	-0.44046
Arhgap24	-0.10776
Arhgap26	-0.86787
Arhgap31	0.069358
Arhgap32	1.1903
Arhgap39	0.23708
Arhgap44	0.05857
Arhgap5	0.31929
Arhgap8	0.027798
Arhgap9	-1.0143
Arhgdig	1.0739
Arhgef1	0.47157
Arhgef10l	-0.89246
Arhgef11	0.51653
Arhgef15	0.61234
Arhgef16	0.66412
Arhgef17	0.62407
Arhgef18	0.4124
Arhgef19	0.042592
Arhgef2	-0.83527
Arhgef26	0.90271
Arhgef28	-0.46406
Arhgef3	0.18992
Arhgef37	0.38961
Arhgef4	0.21638
Arhgef5	0.27181
Arhgef9	0.11018
Arid1b	-0.69239
Arid2	-0.78731
Arid3a	-0.58373
Arid3b	-0.75604
Arid3c	-1.4512
Arid4a	0.45448
Arid4b	0.71211
Arid5a	-0.92008
Arid5b	-0.67965
Arl1	-0.49902
Arl10	-0.079126
Arl11	-0.14965
Arl13a	0.51717
Arl14	0.075122
Arl14ep	-1.1002
Arl15	0.73874
Arl5b	0.1701
Arl5c	0.25104
Arl6	-0.25054
Arl6ip4	-0.62716
Arl6ip5	-0.67334
Arl6ip6	-0.62752
Armc1	0.099209
Armc10	0.24002
Armc4	1.4821
Armcx2	-0.7843
Armcx3	0.68351
Armcx6	-0.021069
Arntl	-1.1829
Arntl2	-0.87162
Arpc2	0.30629
Arpc3	0.14549
Arpc5	-0.12032
Arpc5l	0.12299
Arrb1	0.77534
Arrb2	0.54008
Arrdc1	0.32856
Arrdc2	-0.96179
Arsg	0.12936
Arsk	0.29022
Art3	-0.40502
Artn	-0.43925
Arv1	-0.7954
Arvcf	0.65424
Arx	-0.78344
As3mt	0.54945
Asah2	0.005425
Asap2	0.58511
Asap3	-0.9638
Ascc1	-0.13168
Ascl1	-0.41539
Ascl2	-0.54928
Ascl3	-0.53378
Ascl4	-0.49323
Asf1b	-0.77012
Asgr2	-0.40691
Ash1l	-0.57542
Ash2l	-0.62165
Asic1	0.56742
Asic3	0.6242
Asic5	-0.37731
Asna1	0.42044
Asphd2	-0.27917
Asrgl1	0.24967
Ass1	1.0273
Aste1	0.55835
Astn2	0.16562
Asun	-0.66902
Asxl1	-0.30953
Asxl2	0.47853
Atad1	0.37921
Atad3a	0.51991
Atcay	0.001144
ATF7	0.14663
Atf7ip	-0.28204
Atf7ip2	-1.3258
Atg16l2	-0.49341
Atg4d	0.40176
Atl1	-0.18569
Atl2	0.2843
Atm	-0.72748
Atmin	-0.64654
Atn1	-0.19129
Atoh1	-0.90618
Atoh8	-0.36421
Atox1	1.3784
Atp10a	0.049469
Atp11b	0.61481
Atp11c	0.25758
Atp12a	0.44756
Atp13a2	1.4933
Atp13a3	0.40542
Atp13a4	-0.28552
Atp13a5	0.33374
Atp1a1	-0.60523
Atp1a2	-0.13162
Atp1a4	-0.11051
Atp1b1	-0.42067
Atp1b2	0.17355
Atp1b3	-0.16643
Atp1b4	-0.084968
Atp2a3	-0.37344
Atp2b1	0.33163
Atp2b4	-0.39662
Atp2c1	-0.34487
Atp2c2	-0.35724
Atp4a	1.8938
Atp4b	0.76417
Atp5a1	-0.38841
Atp5b	-1.1628
Atp5c1	0.76271
Atp5s	0.40376
Atp5sl	-0.080981
Atp6ap2	0.16251
Atp6v1b2	0.34518
Atp7b	0.81659
Atp8b1	-0.028813
Atp8b2	0.17121
Atp8b3	0.33959
Atp8b4	0.017489
Atp9a	0.24169
Atpaf1	1.1903
Atpif1	-0.12993
Atrn	0.78688
Atxn1	-0.52977
Atxn2	0.92274
Atxn7	0.26283
AU021092	0.3284
AU022252	0.0034784
AU023871	0.01159
AU040320	0.26326
Auh	1.3756
Aunip	-0.20355
Aurkaip1	1.3092
Avpr1b	-0.53481
Avpr2	1.1662
AW011738	0.17663
AW549877	-0.5066
Axdnd1	-0.094418
AY074887	0.95238
Aym1	0.023138
Azgp1	0.20521
Azi2	0.368
B2m	0.10554
B3galnt1	0.053513
B3galt1	0.35925
B3galt2	0.24195
B3gat2	0.2142
B3gnt2	0.80532
B3gnt4	-1.2697
B3gnt5	0.49196
B3gnt9	0.47226
B3gntl1	-0.5634
B4galnt1	1.7615
B4galt2	-0.2022
B4galt4	-0.2895
B4galt7	0.42276
Baalc	0.833
Bace1	-0.4831
Bach1	-0.58429
Bach2	-0.70247
Bahcc1	-0.33124
Bai2	0.13249
Baiap2l1	0.0091337
Baiap2l2	-0.88129
Baiap3	0.29315
Bambi	0.47676
Banf1	-0.27521
Banf2	-0.91221
Bank1	-1.0106
Barhl1	-0.46057
Barhl2	-0.36163
Barx1	-0.73658
Barx2	-0.40977
Basp1	-0.62098
Batf	-0.28907
Batf2	-0.80266
BB287469	-0.49464
Bbox1	-0.63452
Bbs1	0.18807
Bbx	-1.1827
BC003331	-1.2367
BC003965	0.14718
BC004004	0.22054
BC005764	0.95225
BC016579	-0.12936
BC017158	-0.080878
BC017643	-0.235
BC018242	-1.0966
BC018507	0.5066
BC023829	0.52554
BC027231	0.2546
BC030336	0.44894
BC030867	0.48019
BC034090	-0.43178
BC035044	-0.24793
BC043934	-0.069983
BC048546	0.1537
BC051076	-0.44014
BC051142	-0.56059
BC051628	0.43255
BC056474	0.8913
BC061194	-0.1258
BC067074	-0.33308
BC068281	0.061295
BC106179	-0.43352
BC147527	0.70882
Bcam	-0.048916
Bcan	0.26026
Bcap29	0.46111
Bcar3	1.0097
Bcat2	-0.26345
Bche	-0.024625
Bckdha	-0.48276
Bckdhb	0.14408
Bcl2a1b	0.15676
Bcl2l15	0.61048
Bcl6b	-0.96863
Bcl9l	-1.0531
Bco2	-0.26158
Bcor	-0.69645
Bcorl1	-0.42387
Bdh1	-0.22382
Bdh2	0.39047
Bdp1	-1.0437
Begain	0.089319
Bend6	0.064347
Best2	0.1657
Best3	-0.53125
Bfsp1	0.48847
Bfsp2	-0.37242
Bhlha9	-0.95025
Bhlhe22	-0.85333
Bhlhe23	-0.7887
Bhlhe40	-0.62786
Bhlhe41	-0.6212
Bicc1	-0.87545
Bicd1	-0.13142
Bicd2	0.39795
Blcap	0.19756
Bloc1s1	0.32643
Bloc1s5	0.45784
Blvra	0.38659
Blvrb	-0.83866
Bmp2k	0.07082
Bmp8a	-0.26938
Bmpr2	-0.52951
Bms1	0.69614
Bnc1	-0.53989
Bnc2	-0.67013
Bnipl	-0.90809
Boc	0.036261
Bod1l	-0.34772
Bola1	0.055947
Bola3	0.46095
Boll	-0.62977
Bop1	-0.33543
Bpifa1	0.52874
Bpifb1	0.2857
Bpifb2	0.77394
Bpnt1	-0.88405
Bptf	-0.34431
Braf	-0.54148
Brd2	-0.27781
Brd3	-0.32991
Brd7	-0.87899
Brd8	0.74397
Brd9	-0.64799
Brdt	-2.5501
Brf1	-0.62295
Brf2	-1.1815
Bri3	0.13942
Bri3bp	-0.16596
Bricd5	-0.16386
Brk1	0.19887
Brms1l	-0.61566
Brs3	0.12067
Brsk2	-0.20497
Brwd1	-0.62257
Bscl2	0.85945
Bsdc1	0.58404
Bsn	0.069316
Bsnd	-0.45969
Bst1	0.84597
Bst2	0.18905
Bsx	-1.0314
Btaf1	0.53774
Btbd11	-0.64007
Btbd6	1.1411
Btd	-0.58803
Btf3	-0.034531
Btf3l4	-1.2345
Btk	-1.1047
Btn1a1	0.66866
Btn2a2	0.36595
Btnl2	-0.11391
Btnl4	0.32951
Btnl9	0.16881
Bub1b	-0.79561
Bves	-0.57177
Bysl	-1.0319
Bzrap1	0.64631
Bzw1	1.4255
Bzw2	-0.96178
C030006K11Rik	-0.28067
C030046E11Rik	0.73409
C130026I21Rik	0.1561
C1galt1	0.25535
C1qb	-1.224
C1qbp	0.34634
C1rb	0.60765
C1s	-1.4072
C230081A13Rik	1.1728
C2cd2l	-0.53839
C2cd4c	-1.2532
C2cd5	-0.1361
C3	0.69615
C330018D20Rik	0.052808
C330027C09Rik	-0.87974
C3ar1	0.063889
C4b	-0.85631
C5ar1	-0.6031
C5ar2	0.32735
C6	0.815
C78339	0.16025
C8a	1.0536
C8b	0.54274
C8g	0.22507
C9	0.28529
Cab39l	0.47689
Cabp2	0.44675
Cabp7	0.45343
Cabs1	0.11804
Cacfd1	0.42596
Cacna1a	-0.98455
Cacna1b	-1.2304
Cacna1d	-0.15063
Cacna1e	0.57589
Cacna2d1	0.71113
Cacna2d2	-1.8669
Cacna2d4	0.36564
Cacnb2	0.91987
Cacng1	0.18467
Cacng2	0.51248
Cacng3	-0.29092
Cacng4	-0.062867
Cacng5	0.72434
Cacng6	0.63313
Cacng7	0.21004
Cacng8	0.12043
Cactin	-0.5728
Cadm2	0.43434
Cadm3	0.04113
Cadps	0.61863
Cadps2	-0.11956
Calb1	0.37719
Calcb	0.23388
Calcoco1	-0.75645
Calcrl	0.40422
Cald1	0.10769
Calhm2	0.14258
Caln1	0.014719
Calr	0.23491
Calu	-0.024565
Caly	0.18461
Camk1	2.1732
Camk1g	-0.12926
Camk2d	-1.0305
Camk4	0.64367
Camkk1	1.896
Camkk2	1.7712
Camsap2	-0.63894
Camsap3	-0.37523
Camta2	-1.3919
Cap1	-0.007904
Cap2	0.084011
Capn1	1.6175
Capn5	-0.1669
Capns1	-0.44102
Caprin2	0.99701
Caps2	-1.2774
Capza1	0.1169
Capza2	0.12792
Capza3	0.16832
Car1	-0.3648
Car10	-0.25303
Car11	0.0040414
Car2	0.73466
Car3	-0.19758
Car5b	0.1428
Car8	2.5607
Car9	1.6031
Carhsp1	-0.59976
Carkd	0.32504
Carns1	0.010801
Cartpt	-0.42328
Casd1	0.89848
Caskin1	-0.21857
Caskin2	-0.83683
Casq1	0.63318
Casq2	0.29132
Casr	-0.026372
Casz1	-0.68217
Catsper1	0.23658
Catsper3	0.27217
Catsper4	0.6241
Catsperb	0.38387
Catsperd	-0.38572
Catsperg1	0.40658
Catsperg2	0.46317
Cav3	0.47562
Cbfa2t2	-0.94673
Cbln1	-0.15968
Cbr1	1.5332
Cbr4	0.083264
Cbs	0.019987
Cbx2	-0.37781
Cbx6	0.43794
Cbx7	1.0742
Cc2d1a	-1.0168
Ccbl1	1.2284
Ccdc108	0.32772
Ccdc109b	-0.18684
Ccdc111	-1.0408
Ccdc112	-0.018497
Ccdc114	-0.12434
Ccdc12	-0.004946
Ccdc120	-0.13267
Ccdc126	-0.60113
Ccdc129	-1.1263
Ccdc134	0.8016
Ccdc136	0.14778
Ccdc141	0.74561
Ccdc144b	0.3168
Ccdc148	0.046148
Ccdc15	0.57109
Ccdc151	-1.2009
Ccdc155	-0.59899
Ccdc157	0.68391
Ccdc159	-0.39557
Ccdc160	-0.17871
Ccdc167	0.3232
Ccdc172	-0.78643
Ccdc19	0.18101
Ccdc25	-0.088713
Ccdc28b	-0.64714
Ccdc3	0.85906
Ccdc30	-1.1781
Ccdc38	0.72268
Ccdc39	-0.032216
Ccdc42	0.0026736
Ccdc43	0.94363
Ccdc50	1.825
Ccdc51	-0.29553
Ccdc53	0.27034
Ccdc55	-0.13267
Ccdc58	-0.3051
Ccdc59	-1.1286
Ccdc60	0.36322
Ccdc61	0.5062
Ccdc66	0.10661
Ccdc70	0.4449
Ccdc71	-0.13854
Ccdc74a	-0.614
Ccdc77	1.4895
Ccdc81	-0.39213
Ccdc83	-0.53012
Ccdc87	0.27884
Ccdc88a	-0.11523
Ccdc90b	-0.87293
Ccdc92	0.1765
Ccdc93	0.26664
Cckar	1.3338
Ccl1	0.22422
Ccl24	0.2752
Ccl25	1.103
Ccl28	0.88904
Ccl7	0.47271
Ccl8	0.73414
Ccm2l	0.6062
Ccnb1	1.0147
Ccndbp1	0.72041
Ccnl2	-0.67956
Ccnyl1	-0.64653
Ccr10	0.00095726
Ccr2	-0.26597
Ccr3	0.58714
Ccr4	0.45251
Ccr6	-0.077373
Ccr7	-0.09839
Ccr8	-0.49127
Ccr9	0.20332
Ccrl2	-0.080091
Ccrn4l	-0.48526
Cd101	0.62913
Cd14	0.047712
Cd151	-0.17214
Cd163	0.1742
Cd164l2	-0.067881
Cd1d1	0.29409
Cd200	0.1906
Cd200r2	-0.54389
Cd200r4	0.34175
Cd22	0.9861
Cd226	0.072202
Cd244	0.092215
Cd248	0.7652
Cd276	-0.50303
Cd300a	0.59913
Cd300c	0.33039
Cd300e	0.77355
Cd300lb	0.049671
Cd300ld	1.0335
Cd300lf	-0.44907
Cd300lh	0.39264
Cd302	0.26798
Cd320	0.12937
Cd34	0.32477
Cd37	-0.32957
Cd3e	-0.92028
Cd3eap	-0.66476
Cd46	0.92525
Cd47	0.10666
Cd48	-0.53356
Cd52	-0.53552
Cd53	-0.33006
Cd6	0.56446
Cd69	0.075767
Cd7	0.0069143
Cd72	1.7465
Cd79b	0.28102
Cd80	-1.382
Cd82	0.21953
Cd83	0.93872
Cd84	0.61479
Cd86	-0.6698
Cd8a	1.2356
Cd8b1	-0.21826
Cd96	0.23352
Cd97	-0.17759
Cd99l2	0.56807
Cda	0.18153
Cdc14a	0.37218
Cdc14b	-0.44439
Cdc25a	-1.2632
Cdc25c	0.58252
Cdc40	-0.66181
Cdc42bpa	1.5457
Cdc42bpg	0.43613
Cdc42ep1	0.13162
Cdc42ep2	0.0064704
Cdc42ep3	-0.26998
Cdc42ep4	-0.56567
Cdc42ep5	-0.098421
Cdc42se1	0.32143
Cdc7	1.2552
Cdca7l	-0.74272
Cdcp1	-0.13211
Cdh10	-0.15935
Cdh12	0.60814
Cdh15	-0.0049398
Cdh16	-0.62449
Cdh17	-0.39729
Cdh18	-0.054509
Cdh19	-0.33803
Cdh20	-0.1417
Cdh22	-0.87485
Cdh23	1.1787
Cdh26	0.46892
Cdh3	-0.79625
Cdh5	0.6858
Cdh6	0.45293
Cdh7	-0.089343
Cdh8	0.44973
Cdh9	0.5745
Cdhr1	0.12069
Cdhr2	0.12149
Cdhr3	-0.012637
Cdhr4	0.069165
Cdhr5	0.14753
Cdk1	0.2621
Cdk10	0.48703
Cdk14	-0.15804
Cdk16	0.46356
Cdk18	-0.57654
Cdk2	0.66333
Cdk4	-1.8665
Cdk5	-0.39778
Cdk5r1	1.6277
Cdk5r2	-0.69148
Cdk5rap1	-0.034927
Cdk9	0.18788
Cdkal1	0.86405
Cdkl1	-0.69039
Cdkl3	-0.46498
Cdkl4	1.1213
Cdkl5	-0.37741
Cdkn1a	-0.88165
Cdkn1b	-0.085563
Cdkn2a	0.16469
Cdkn2aip	-0.41203
Cdkn2b	1.264
Cdkn2c	1.0809
Cdkn2d	0.84012
Cdnf	-0.13928
Cdon	0.74516
Cds2	0.49192
Cdv3	0.10726
Cdx1	-0.83253
Cdx4	-0.62112
Cdyl	0.059486
Ceacam1	0.53818
Ceacam10	-0.84751
Ceacam16	-0.34843
Ceacam18	0.044956
Ceacam19	-0.0064277
Ceacam2	-0.46813
Ceacam20	-0.17963
Ceacam5	0.39645
Cebpe	-0.66335
Cebpz	-0.59405
Cecr6	-0.95635
Cela1	0.32145
Cela2a	1.8529
Celf1	-0.63241
Celf2	-0.4279
Celf3	-0.85145
Celf4	-0.39316
Celf5	-0.75672
Celf6	-0.83241
Celsr1	-0.29924
Celsr2	0.04515
Celsr3	-0.069937
Cend1	0.2524
Cenph	-0.22224
Cenpk	-0.19858
Cenpt	-0.66975
Cenpw	-0.63783
Cep104	-0.45668
Cep120	0.46058
Cep170b	0.4048
Cep44	0.85081
Cep89	0.96672
Cept1	0.78306
Cercam	0.55157
Cerk	-0.87332
Cers4	0.49866
Cers5	-0.049617
Ces1g	1.3303
Ces2f	0.51769
Ces2h	0.23913
Cfd	0.25381
Cfl1	0.47502
Cggbp1	-0.31741
Cgn	0.47864
Cgnl1	-0.0046552
Ch25h	0.51323
Chadl	-0.14456
Champ1	-0.72453
Chchd1	-0.28431
Chchd10	0.61466
Chchd2	-0.072428
Chchd3	-0.05891
Chchd4	0.28049
Chchd5	0.52387
Chchd6	-0.45397
Chchd7	0.84397
Chd1l	-1.0964
Chd6	0.72034
Chd7	0.027658
Chdh	0.40125
Chek1	-0.14753
Chgb	0.57428
Chi3l3	0.08231
Chic1	0.29933
Chit1	-0.6482
Chka	1.3676
Chkb	0.12889
Chmp1a	-0.050781
Chmp2b	0.73586
Chodl	0.37827
Chpf2	0.085289
Chpt1	0.51035
Chrac1	-0.8845
Chrd	-0.0015091
Chrdl2	0.20251
Chrm1	-0.64515
Chrm4	-1.413
Chrm5	-0.68392
Chrna1	0.84276
Chrna10	-0.27211
Chrna6	0.41886
Chrna9	-0.20784
Chrnb1	-2.0944
Chrnb2	1.4138
Chrnb3	0.2391
Chrnb4	-0.26274
Chrng	-0.68542
Chst11	-0.066149
Chst15	0.50234
Chst2	0.87337
Chst3	1.3378
Chst9	0.4245
Chtf18	0.83768
Chuk	0.87951
Churc1	-0.37291
Ciao1	-0.99759
Cib2	0.31451
Cib3	-0.61274
Cir1	-0.75208
Cirbp	-0.61475
Cirh1a	0.036113
Cisd1	0.38289
Cisd2	0.028868
Cisd3	-0.26336
Cited1	-0.51176
Cited4	-0.91691
Ciz1	-0.76847
Ckb	-0.24453
Cklf	0.35468
Ckm	1.4807
Ckmt1	-0.73417
Ckmt2	0.47659
Clca3	0.55341
Clca5	0.026811
Clca6	0.16331
Clcn1	-0.17521
Clcn2	-0.15228
Clcn4-2	-0.063563
Clcn5	0.39745
Clcn6	0.0074519
Clcnka	0.83878
Cldn1	0.20324
Cldn10	0.21011
Cldn11	-0.15141
Cldn12	0.60751
Cldn15	0.45694
Cldn16	0.1649
Cldn17	0.020167
Cldn18	0.29905
Cldn19	0.38028
Cldn2	0.16183
Cldn22	0.27202
Cldn23	0.0019071
Cldn24	-0.05887
Cldn25	0.090324
Cldn6	0.19738
Cldn7	0.12123
Cldn8	-0.4019
Cldn9	0.13156
Cldnd2	0.23873
Clec11a	0.36318
Clec12a	0.80839
Clec12b	0.25182
Clec1a	0.10785
Clec1b	0.15801
Clec2d	0.16963
Clec2e	-0.14192
Clec2g	-0.20853
Clec2i	0.13943
Clec2l	0.60665
Clec3b	1.5083
Clec4a2	0.33997
Clec4a4	0.69819
Clec4e	0.78506
Clec4g	0.54055
Clec4n	0.4854
Clec5a	0.64566
Clec9a	0.49109
Clic1	0.38104
Clic3	-2.6477
Clint1	-0.076798
Clip1	-0.053733
Clip2	-0.7403
Clip4	0.43938
Clk1	-0.23976
Clk2	-0.047984
Clk4	0.07113
Clmn	1.3381
Clmp	0.2381
Clns1a	0.32812
Clock	-1.0342
Clpp	0.53284
Clps	-0.049361
Clptm1	-0.39318
Clptm1l	-0.99052
Clrn1	0.52886
Clrn2	0.83008
Clrn3	-0.47182
Clstn1	0.36204
Clstn2	0.46849
Clstn3	-0.19382
Cltb	0.14685
Clu	1.0932
Clvs2	-0.18476
Cmas	0.5113
Cmc1	0.21934
Cmc2	-0.2185
Cmklr1	-0.25355
Cml1	-0.070013
Cmpk1	-0.14814
Cmpk2	0.098461
Cmtm1	-0.45634
Cmtm2b	0.093673
Cmtm3	0.41935
Cmtm4	0.023946
Cmtm5	0.13254
Cmtm6	0.075915
Cmtm7	-0.504
Cmtm8	0.152
Cmtr2	-0.39632
CN725425	1.153
Cnep1r1	0.71194
Cnga1	-0.39563
Cnga2	0.50364
Cnga3	0.90619
Cnga4	0.60407
Cngb1	0.15797
Cngb3	0.24475
Cnih1	-0.070982
Cnih2	0.51875
Cnih3	0.68041
Cnih4	0.92063
Cnksr3	0.51659
Cnn1	-0.071684
Cnn2	0.050946
Cnnm1	0.46267
Cnnm2	-0.37448
Cnnm3	-0.078678
Cnnm4	0.17297
Cnot3	-0.66474
Cnot6	-0.58537
Cnot7	-1.2517
Cnppd1	0.25305
Cnr1	-0.37151
Cnr2	0.98746
Cnst	0.4439
Cntfr	-0.0038362
Cntln	0.42481
Cntnap1	-0.44231
Cntnap3	1.0017
Cntnap5a	0.006894
Coa4	0.53571
Coa5	0.6004
Coa6	0.81563
Cobll1	0.06011
Cog1	-0.23719
Cog8	0.74623
Coil	-1.2192
Col12a1	-1.029
Col13a1	1.1751
Col14a1	0.52231
Col17a1	0.46838
Col23a1	-0.23304
Col25a1	0.52698
Col6a3	1.5424
Col9a1	0.4159
Col9a2	-0.38974
Colec11	-0.064055
Colec12	-0.09532
Colgalt1	-0.87899
Colq	-0.07787
Commd1	0.70823
Commd10	1.7588
Commd3	-0.33039
Commd8	-0.1223
Comp	-0.43318
Copa	2.1718
Coprs	0.050294
Cops3	-0.85014
Cops4	-0.69582
Cops7b	-1.73
Cops8	-1.8079
Copz2	-0.069415
Coq10a	0.020899
Coq10b	0.7136
Coq2	0.33148
Coq3	0.16004
Coq4	-0.28236
Coq5	0.27287
Coq7	-0.19575
Coro1b	0.91419
Coro1c	0.48344
Coro2b	0.3112
Coro7	0.73211
Cotl1	0.35694
Cox10	0.54549
Cox11	0.4603
Cox14	0.165
Cox16	0.022126
Cox17	0.057287
Cox18	0.17121
Cox20	0.18567
Cox4i2	-0.028045
Cox5a	0.0030311
Cox6b2	0.6203
Cox7a1	0.703
Cox7a2	-0.27816
Cox7a2l	-0.23524
Cox8a	0.74607
Cp	0.47274
Cpe	0.32947
Cpeb1	-0.66483
Cpeb2	-0.72946
Cpeb3	-0.47005
Cpeb4	-1.0106
Cped1	0.43647
Cplx3	0.34278
Cpne1	-0.44559
Cpne2	-0.070883
Cpne3	0.10205
Cpne4	0.098321
Cpne6	0.36504
Cpox	-0.045713
Cpsf1	0.52771
Cpsf2	-1.3365
Cpsf3	-0.48874
Cpsf3l	0.42111
Cpsf4	0.28674
Cpsf4l	-1.0473
Cpsf6	-0.47751
Cpsf7	-0.55254
Cpt2	0.86189
Cpxcr1	-0.73603
Cr2	-0.17273
Cramp1l	-0.26312
Crb1	-0.43108
Crb3	0.38639
Creb3l1	-0.45096
Creb3l3	0.67286
Crebl2	-0.22687
Crebrf	-0.87827
Crebzf	-0.76486
Creg1	-1.4051
Creg2	-0.22785
Crem	-1.0294
Crh	-0.89649
Crhr1	-0.093983
Crhr2	0.61515
Cript	1.0548
Crlf1	0.19485
Crlf2	0.27255
Crls1	0.32342
Crmp1	-0.40556
Crot	0.93687
Crtam	-0.052606
Cry1	-0.13373
Cry2	0.36672
Crybb1	0.00035244
Crybb2	0.084034
Crybb3	0.80522
Crybg3	0.2437
Crym	0.72714
Cryz	-0.71009
Cryzl1	0.55928
Cs	-1.8529
Csad	0.47772
Csdc2	-0.64137
Csde1	-1.1179
Csf2ra	-1.0059
Csf2rb2	1.5411
Csgalnact1	0.78393
Csl	0.91126
Csmd1	0.059723
Csmd2	-0.16378
Csn1s2a	-0.096486
Csn1s2b	-0.29168
Csnk1a1	0.72265
Csnk1e	1.4855
Csnk1g1	0.21993
Csnk1g2	1.6557
Csnk1g3	2.3685
Csnk2a1	0.32817
Csnk2b	0.39679
Csrnp3	-0.33562
Csrp2	0.57309
Csrp2bp	0.34404
Csrp3	-0.10234
Cst11	-0.32783
Cst12	-1.5742
Cst6	0.027154
Cstad	0.17176
Cstf1	-0.70419
Cstf2	-0.16217
Cstf2t	-1.1256
Cstf3	0.078716
Ctage5	0.23385
Ctcfl	-1.2161
Ctdsp1	-0.11066
Ctdsp2	-0.022043
Ctif	-0.46997
Ctla4	0.70796
Ctnnal1	-0.16049
Ctnnbip1	-0.63862
Ctns	-1.8645
Ctps	-0.63187
Ctps2	0.48185
Ctr9	-0.51022
Ctsf	-1.7433
Ctsg	1.3259
Ctsll3	-0.90759
Cttnbp2	-0.12063
Cttnbp2nl	0.28135
Ctu1	-0.11389
Ctu2	0.26056
Ctxn1	0.18732
Ctxn2	0.16703
Ctxn3	0.27514
Cuta	0.57069
Cux2	-0.47077
Cwc15	-0.63651
Cwc22	-0.086853
Cwf19l1	-0.64602
Cwh43	0.57973
Cx3cl1	0.41167
Cx3cr1	-0.18493
Cxadr	0.48734
Cxcl10	1.043
Cxcl13	0.51145
Cxcl15	-0.17294
Cxcl16	0.22931
Cxcl2	0.46738
Cxcl3	0.96771
Cxcl5	-1.0801
Cxcr1	-0.65003
Cxcr2	-0.097557
Cxcr3	0.24055
Cxcr5	0.25842
Cxcr6	-0.22028
Cxxc1	0.26269
Cxxc4	0.52376
Cxxc5	-0.33995
Cyb561a3	0.26304
Cyb561d1	0.45705
Cyb561d2	0.77161
Cyb5d2	0.046182
Cyb5r2	-0.1909
Cyb5r4	0.47666
Cyba	-0.15436
Cyfip1	-0.97274
Cyfip2	1.2625
Cyhr1	-0.48766
Cylc1	0.78239
Cylc2	0.44168
Cyp20a1	-0.22767
Cyp26b1	-0.063321
Cyp27a1	0.78009
Cyp2ab1	1.0283
Cyp2b13	-0.093473
Cyp2c38	-0.094743
Cyp2c39	-0.84447
Cyp2c50	1.2485
Cyp2d22	-0.82661
Cyp2d9	0.87497
Cyp2w1	0.18422
Cyp39a1	0.76571
Cyp3a25	0.38794
Cyp3a41a	0.29753
Cyp3a44	0.40633
Cyp3a57	-0.37647
Cyp3a59	-0.20727
Cyp4a31	0.6018
Cyp4f13	-0.5437
Cyp4f14	-0.21168
Cyp4f15	0.96494
Cyp4f18	0.55794
Cyp4f39	0.54548
Cyp4f40	-0.11406
Cyp7a1	-0.36717
Cyp7b1	0.65999
Cypt2	0.1432
Cys1	0.62196
Cysltr1	0.44159
Cystm1	-0.27268
Cyth1	-0.065759
Cyth2	1.182
Cyth4	0.006063
Cytl1	-0.63548
Cyyr1	0.12513
D10Bwg1379e	-0.16358
D10Jhu81e	-0.45911
D11Wsu47e	0.17642
D130043K22Rik	0.13337
D14Abb1e	0.14735
D17H6S53E	-0.27071
D17Wsu104e	0.15545
D17Wsu92e	-1.5546
D19Bwg1357e	-0.43541
D230025D16Rik	-0.22337
D2hgdh	0.37818
D330045A20Rik	-0.091956
D3Bwg0562e	0.75717
D430041D05Rik	0.60793
D5Ertd577e	0.79169
D5Ertd579e	-0.1157
D630045J12Rik	-0.4024
D730048I06RIK	-1.1244
D8Ertd82e	-1.5756
D930015E06Rik	-1.2063
Daam1	0.25001
Dach1	-0.87549
Dach2	-1.0001
Daf2	0.42245
Dagla	-0.34522
Dapk1	0.13102
Dapk2	-0.99929
Dapk3	-0.074318
Darc	0.087897
Dars2	-1.6124
Daw1	-0.42383
Dazap1	0.79708
Dazap2	0.36182
Dazl	-0.76448
Dbf4	-1.0246
Dbi	0.21412
Dbn1	0.4471
Dbndd2	0.12968
Dbr1	-0.91722
Dbt	0.61557
Dbx1	-0.49029
Dbx2	-0.69362
Dcaf12	-1.1459
Dcaf5	-0.97957
Dcaf6	0.028079
Dcbld1	0.057042
Dcbld2	0.034754
Dcdc2a	-0.77625
Dcdc2c	0.045979
Dchs1	0.45867
Dclk2	1.2779
Dclk3	-0.35281
Dcp1a	-0.22455
Dcp2	-1.3062
Dcpp3	-0.34698
Dcps	-1.3626
Dcstamp	-0.44942
Dctn1	-0.20871
Dctn5	1.0528
Dctn6	0.36182
Ddah1	0.13518
Ddc	0.33752
Ddhd1	0.52549
Ddr1	1.0002
Ddrgk1	0.13196
Ddt	0.39472
Ddx1	0.84218
Ddx17	-0.59884
Ddx19a	0.57473
Ddx19b	0.55964
Ddx21	-0.38772
Ddx24	-0.71716
Ddx25	-0.56126
Ddx26b	0.1324
Ddx27	-0.4053
Ddx28	0.10033
Ddx39b	-0.46714
Ddx41	-0.77619
Ddx43	-0.64062
Ddx46	-0.67685
Ddx47	-0.69635
Ddx50	-0.36399
Ddx51	-0.55917
Ddx55	-0.45305
Ddx56	-0.86461
Ddx58	-0.62142
Ddx59	-1.3123
Ddx60	-0.83133
Deaf1	-0.73725
Decr1	0.16968
Defb11	-0.74598
Defb13	-0.37119
Defb2	0.13055
Defb22	0.71412
Defb25	0.13696
Defb33	0.99544
Defb45	-0.7993
Defb48	0.20859
Degs2	-0.71516
Dennd1a	0.29753
Dennd4c	0.38908
Dennd5a	-0.2861
Dennd5b	0.07669
Dennd6a	0.41983
Denr	-0.58485
Depdc1a	-1.5741
Depdc1b	-0.92028
Depdc5	-0.73513
Depdc7	-0.42952
Deptor	-0.78111
Derl2	0.42863
Desi1	0.00023935
Dexi	0.22162
Dfna5	-0.20257
Dgat1	0.92818
Dgat2	-0.50428
Dgcr14	-0.55539
Dgcr2	0.018705
Dgcr6	-0.32989
Dgcr8	-0.13017
Dgka	-0.25903
Dgkb	-0.5183
Dgkd	-1.1644
Dgke	0.77495
Dgkh	0.79551
Dgki	0.026512
Dgkq	-0.17631
Dgkz	1.0889
Dhcr7	0.5567
Dhh	0.81165
Dhps	1.2707
Dhrs4	-1.9653
Dhtkd1	0.86186
Dhx15	-0.022416
Dhx29	-0.42255
Dhx30	0.60451
Dhx32	-0.23269
Dhx33	-0.69869
Dhx34	-0.71771
Dhx35	-1.0283
Dhx36	0.12888
Dhx37	0.023306
Dhx38	-1.0072
Dhx40	-0.62297
Dhx57	-0.70509
Dhx58	-0.48183
Diap1	-0.42135
Diap3	0.29132
Dido1	-0.48054
Diexf	-0.40068
Dimt1	0.16466
Dio2	0.32995
Dip2b	-0.72788
Diras2	-0.35324
Dirc2	0.13984
Dis3l	-0.59303
Disp1	0.48934
Disp2	0.18312
Dkc1	-0.09392
Dkkl1	-0.02968
Dlat	0.99339
Dlk1	0.011801
Dlk2	0.079308
Dlx3	0.30712
Dlx4	-0.52094
Dlx6	-0.93464
Dmap1	-0.73281
Dmbx1	-0.96249
Dmgdh	0.13492
Dmp1	0.90879
Dmpk	-0.17413
Dmrt1	-0.36254
Dmrt2	-1.0454
Dmrt3	-0.97588
Dmrta1	-0.39457
Dmrta2	-0.76111
Dmrtb1	-0.36485
Dmrtc1a	-0.93334
Dmrtc1c1	-0.63143
Dmrtc1c2	1.2179
Dmrtc2	-1.1154
Dnah1	0.52975
Dnah10	0.28692
Dnah12	1.026
Dnah6	0.52436
Dnah7a	0.54118
Dnah7b	-0.4588
Dnaic1	-0.31834
Dnaic2	0.30634
Dnajb1	-0.85717
Dnajc16	0.94026
Dnajc6	-1.0257
Dnal1	0.49234
Dnali1	0.2078
Dnase1l2	-1.3801
Dnase1l3	-0.37716
Dnase2b	0.45315
Dnd1	-0.55933
Dner	0.96254
Dnlz	-0.091634
Dnmt3l	-0.54865
Dnpep	0.0069548
Dnph1	0.016883
Dntt	0.37336
Dnttip1	-0.57313
Dnttip2	-0.35894
Doc2a	0.18747
Doc2b	0.1009
Dock10	1.0152
Dock11	-0.28188
Dock3	0.25087
Dock4	0.13125
Dock5	0.11194
Dock6	0.42223
Dock8	-0.17185
Dohh	0.052688
Dok1	1.893
Dopey2	0.56482
Dpcd	0.58734
Dpep1	-0.35112
Dph2	-0.53775
Dph5	1.0011
Dpm1	-0.63371
Dpm2	0.030359
Dpm3	0.31109
Dpp4	0.43006
Dpp6	-0.41989
Dppa5a	-1.23
Dpy19l1	0.89967
Dpy19l2	0.68044
Dpy19l3	0.50616
Dpy19l4	-1.5524
Dpysl2	0.31508
Dpysl3	0.3486
Dqx1	-0.39523
Dram2	-0.42936
Drap1	-0.71696
Drd2	0.4458
Drd4	-1.0196
Drd5	-0.83652
Drosha	-0.21935
Drp2	0.40402
Dsc1	0.0047977
Dsc2	-0.87797
Dsc3	-0.057819
Dscam	-1.172
Dsel	0.09663
Dsg1a	-0.053649
Dsg1b	-0.44872
Dsg2	0.20223
Dsg3	-0.092862
Dsg4	0.52738
Dsp	0.63271
Dst	-0.94322
Dstn	-0.91243
Dstyk	0.15224
Dtd1	-0.85813
Dtnb	0.51083
Duox1	0.45178
Duoxa1	0.28744
Dupd1	-0.89941
Dus1l	0.39607
Dus2l	0.20694
Dusp11	0.72489
Dusp13	-1.7814
Dusp15	-0.65642
Dusp16	-1.6064
Dusp19	0.49046
Dusp27	0.68071
Dusp28	-0.76364
Dusp5	-1.0759
Dusp6	2.101
Dusp8	0.08781
Dvl2	-0.9187
Dvl3	-0.14308
Dxo	-0.89836
Dync1i2	-0.35724
Dync2h1	0.5053
Dynlrb1	-0.50207
Dynlrb2	0.52094
Dynlt1a	0.56948
Dynlt1b	0.60234
Dynlt1c	0.38739
Dynlt1f	-0.70444
Dynlt3	0.4519
Dyrk1a	0.26603
Dyrk1b	-0.0032657
Dyrk2	0.15309
Dyrk3	1.6116
Dyrk4	-0.10945
Dysf	0.40246
Dzip1	-0.9495
Dzip1l	-0.6425
E130309D14Rik	0.031913
E130309F12Rik	-0.10611
E230008N13Rik	0.47961
E2f6	-0.65156
E430025E21Rik	-0.33451
Eaf1	-0.57726
Ears2	-2.0311
Ebag9	0.8304
Ebf1	-0.24418
Ebf2	-0.66545
Ebf3	-1.0369
Ebf4	-0.77305
Ebi3	-0.67927
Ebna1bp2	-1.528
Ebpl	0.1553
Ecd	-0.89955
Echdc1	-0.55508
Echdc2	-0.31352
Echdc3	-0.17527
Eci1	0.82642
Ecsit	0.017581
Edf1	1.0992
Eed	0.3058
Eef1b2	-1.0196
Eef1d	-0.77385
Eef2	0.20141
Eef2k	1.1445
Eefsec	0.52652
Eepd1	-0.81164
Efcab14	0.3855
Efcab4a	-0.59802
Efcab4b	0.10988
Efcab6	-0.77512
Efhd1	0.38277
Efhd2	0.50771
Efna3	0.28571
Efna4	-0.19853
Efna5	0.46354
Efnb2	0.70278
Efnb3	0.15282
Efr3a	-0.16192
Efs	0.31918
Eftud2	-1.0994
Egfem1	-0.97218
Egfl7	0.001671
Egfr	0.53274
Egln1	0.15397
Egr1	-1.0461
Egr2	-0.40932
Egr3	-0.7259
Egr4	-1.1864
Ehf	-0.41598
Ehhadh	-0.45952
Eid2	-1.0058
Eif1a	-1.2495
Eif1ad	-1.2769
Eif1ax	-0.81656
Eif1b	-0.79415
Eif2ak1	-0.91012
Eif2ak3	0.88718
Eif2b1	-0.5795
Eif2b2	-0.088867
Eif2b3	0.13559
Eif2d	-0.57062
Eif2s2	-0.74195
Eif3c	-0.49211
Eif3d	-0.056472
Eif3e	-0.54004
Eif3g	-0.65133
Eif3h	-0.21034
Eif3j1	-0.81736
Eif3j2	-0.28811
Eif3l	-0.50148
Eif3m	0.20167
Eif4a3	0.15826
Eif4e2	-1.0871
Eif4e3	-0.70096
Eif4ebp2	-0.77593
Eif4ebp3	-1.2666
Eif4enif1	-0.097653
Eif4g3	0.7002
Eif4h	-0.13369
Eif6	-1.3184
Elac2	-0.74318
Elavl2	-0.48686
Elavl3	-0.54195
Elavl4	-0.33879
Elf2	-0.89886
Elf3	-0.74258
Elf5	-1.2175
Elfn1	0.53411
Elfn2	0.14025
Ell2	-0.54343
Ell3	-0.77045
Elmo1	0.40442
Elmo2	-0.0021275
Elmo3	0.15882
Elmod1	0.80398
Elmod2	0.36333
Elmod3	-0.16899
Elmsan1	-0.43261
Elof1	-0.87694
Elovl1	0.075887
Elovl3	-0.47445
Elovl5	-0.17802
Elovl6	-0.17496
Elovl7	-0.12411
Elp4	-0.53814
Elp5	-0.67441
Elp6	-0.49243
Eltd1	0.47329
Emb	-0.54952
Emc10	-0.24852
Emc2	0.48507
Emc3	-0.23793
Emc4	0.34827
Emc6	-0.25079
Emc7	-0.90511
Emc8	-0.41042
Emc9	0.57328
Emcn	-0.17598
Emd	0.1726
Emg1	-1.3273
Eml5	-0.26608
Emr1	0.29684
Emx1	-0.41213
Emx2	-1.2853
En1	-0.88626
Endod1	-0.11051
Eng	0.33041
Enho	-0.023906
Enkd1	0.41352
Eno3	-0.88618
Enoph1	-2.0153
Enpp2	0.44252
Enpp3	0.56633
Enpp5	1.0305
Enpp7	0.21965
Entpd1	-0.83845
Entpd2	-0.37476
Entpd3	0.50299
Entpd8	-0.053947
Eogt	1.4967
Eomes	-0.46392
Epb4.1	0.40811
Epb4.1l1	0.36609
Epb4.1l2	1.0827
Epb4.1l3	-0.72111
Epb4.1l4a	-0.09943
Epb4.1l4b	-0.037253
Epb4.1l5	0.66127
Epb4.2	-0.362
Epc1	-0.86987
Epcam	0.64532
Epdr1	-0.44722
Epha10	0.084003
Epha2	0.077227
Epha3	0.63686
Epha4	1.3223
Epha5	1.718
Epha7	-0.109
Epha8	-0.5138
Ephb1	-0.41279
Ephb6	0.88091
Ephx2	0.67676
Ephx3	0.41559
Epm2a	0.11836
Epn1	0.89415
Epor	-0.03348
Eppin	-0.051994
Eps15l1	0.14597
Eps8l1	-1.1668
Eps8l2	-0.10748
Eps8l3	0.1651
Ept1	-0.28976
Epx	1.3687
Eqtn	0.041342
Eral1	0.40363
Eras	0.17528
Erbb2	-0.61507
Erbb4	-0.80063
Erc2	-0.02815
Ercc6l	-0.72372
Ercc6l2	-0.70648
Ergic2	-0.025579
Ergic3	0.53675
Eri1	0.17601
Eri3	-0.60396
Ermap	0.13149
Ermn	0.33447
Ero1lb	-0.44885
Erp27	-0.14865
Erv3	0.081929
Esam	-0.60815
Esf1	-0.61602
Espn	0.41217
Esrp1	-0.68364
Esrp2	0.62752
Esrrb	-0.41232
Esrrg	1.0217
Esx1	-0.53302
Esyt2	0.34549
Esyt3	0.59016
Etfa	0.49531
Etfdh	0.85392
Ethe1	-0.45924
Etl4	0.031362
Etnk1	1.1228
Etv2	-0.27785
Etv3	-0.61156
Eva1b	0.10301
Eva1c	0.51771
Evc	-0.26188
Evc2	0.09716
Evi2b	-0.5135
Evl	0.051388
Evpl	0.65207
Evx1	-0.70173
Evx2	-0.28575
Exd1	0.592
[truncated: 6,318 more rows]

## Sheet: Figure 1C
Hours post infection	CTR			HGS-KO-1			HGS-KO-2			HGS-KO-RE-1			HGS-KO-RE-2
24	15.11	19.9	21.41	0.95	1.09	0.97	1.68	1.69	1.51	13.92	15.37	15.43	13.12	13.63	13.08
48	60.4	52.95	57.79	1.9	1.78	1.86	3.08	3.18	3.29	43.02	45.8	45.45	36.38	45.36	42.92
72	209.39	207.76	207.54	3.18	3.89	3.92	3.29	4.63	5.49	149.35	144.32	154.91	138.84	155.37	131.08

## Sheet: Figure 1D
Hours post infection	CTR			HGS-KO-1			HGS-KO-2			HGS-KO-RE-1			HGS-KO-RE-2
24	0.83	1.08	1.11	0.06	0.1	0.13	0.06	0.06	0.08	0.49	0.41	0.65	0.45	0.52	0.35
48	14.96	15.91	17.14	2.12	2.63	2.42	2.23	2.62	3.66	14.37	17.21	16.77	9.26	8.72	8.92
72	1589.93	1553.49	1885.42	372.94	418.22	467.06	426.2	425.88	446.85	1485.16	1468	1568.87	1725.25	1687.84	1751.96

## Sheet: Figure 1E
Hours post infection	CTR			HGS-KO-1			HGS-KO-2			HGS-KO-RE-1			HGS-KO-RE-2
24	0.95	1.05	1	0.15	0.16	0.14	0.2	0.26	0.21	0.87	1.03	0.92	0.99	1.14	1.22
48	213.6	226.39	221.63	31.57	33.09	30.47	30.66	44.06	42.89	120.61	152.41	156.66	102.97	109.58	148.42
72	1806.22	1564.27	1672.82	283.97	299.75	314.15	251.18	344.88	349.45	1462.83	1761.51	1225.57	1258.36	1583.98	1909.73

## Sheet: Figure 1F
Hours post infection	CTR			HGS-KO-1			HGS-KO-2			HGS-KO-RE-1			HGS-KO-RE-2
24	0.84	1.04	1.14	0.39	0.42	0.5	0.45	0.49	0.45	0.88	0.96	1.05	2.03	2.03	2.24
48	11.71	11.66	11.36	2.35	2.19	2.3	2.29	2.21	2.22	5.38	5.09	5.19	5.13	4.81	5.06
72	110.05	102.93	102.65	13.88	12.96	14.93	21.53	23.82	22.27	95.19	76.92	82.54	72.16	69.28	68.56

## Sheet: Figure 1G
Hours post infection	CTR			HGS-KO-1			HGS-KO-2			HGS-KO-RE-1			HGS-KO-RE-2
24	0.92	0.99	1.09	0.72	0.65	0.81	0.81	0.87	0.68	0.82	1.05	1	0.96	0.9	1.1
48	133.53	115.4	99.01	116.56	134.29	142.03	137.53	144.08	126.36	138.67	154.14	150.27	139.51	187.58	115.83
72	1498.28	1399.6	1522.84	1445.29	1613.29	1776.59	1591.56	1743.9	1786.19	1632.57	1607.6	1615.2	1455.24	1474.79	1593.09

## Sheet: Figure 1J
Days	K18-hACE2	Hgs-KO
8	1
9	1
9	1
10	0
10	0
10	0
10	0
10	0
10		0
10		0
10		0
10		0
10		0
10		0
10		0
10		0
10		0

## Sheet: Figure 1K
	K18-hACE2									Hgs-KO
0	100	100	100	100	100	100	100	100		100	100	100	100	100	100	100	100	100
1	102.1	102.6	98.5	99.6	100.5	98.4	104.8	104.2		99	96.4	100	101.5	98.2	98.1	97	100	100.8
2	102.6	99.5	99	99.6	101.9	100.4	106.2	103.6		99.5	96.9	100.5	100.5	98.2	98.5	98.9	100.9	100
3	101.5	100	99.5	100	104.7	103.5	106.6	107.8		102.5	98.5	105	102	98.9	98.9	99.3	103.4	101.7
4	99.5	99	99	99.2	102.8	99.2	102.2	104.2		99	97.9	100.5	97.6	98.5	98.5	97.4	97.4	98.3
5	97.4	94.8	97.5	99.6	102.8	96.9	101.8	101		102.5	96.9	102.5	98	98.2	98.9	96.6	98.3	97
6	100	95.3	97.5	100.4	104.7	98.8	100	94.3		101	98.5	104.5	98.5	97.8	100.8	97.8	97.8	96.2
7	93.8	96.9	99	100.8	100.9	94.1	93.4	82.3		105.4	101.5	109	98.5	97.8	99.2	96.6	99.1	97.9
8	89.7	100.5	104.9	102.3	95.3	88.7	84.6	66.1		106.9	104.1	108.5	102.9	100.4	101.1	99.6	103	96.2
9	79	99	101.5	96.6	82.5	81.3	79.3	0		105	102.1	106	100.5	100	98.5	97	100	98.7
10	76.4	95.9	99	93.2	75.5	0	0	0		104.5	101.5	109	99.5	100	96.6	98.1	100.4	98.7

## Sheet: Figure 1L
	K18-hACE2									Hgs-KO
	2820	2820	4080	2040	2580	3960	1980	1080	3300	1980	3660	2280	1320	360	60	600	1080	540

## Sheet: Figure 1M
K18-hACE2	Hgs-KO
2	1
4	1
2	1
3	2
2	1
4	1
2	1
4	1
	1

[truncated: 129 more sheets: Figure 2A, Figure 2B, Figure 2C, Figure 2D, Figure 2E, Figure 2F, Figure 2G, Figure 2J, Figure 2K, Figure 3A, Figure 3B, Figure 3C, Figure 4D, Figure 5A, Figure 5B, Figure 5C, Figure 5D, Figure 5E, Figure 5F, Figure 5G …]
